# Supplementary material for: 6-Chloro-1-({[(2E)-2-methyl-3-phenyl­prop-2-en-1-yl]­oxy}meth­yl)-1,2,3,4-tetra­hydro­quinazoline-2,4-dione
Source: Acta Crystallogr Sect E Struct Rep Online. 2012 May 19;68(Pt 6):o1770–1. doi: 10.1107/S1600536812020405 (PMC3379352; doi:10.1107/S1600536812020405)
Supplement: Supplementary file 2 [file e-68-o1770-Isup2.hkl]

# 
# h,k,l, Fc-squared, Fo-squared, sigma(Fo-squared) and status flag 
# 
data_I
_shelx_title '  P-1' 
_shelx_refln_list_code          4 
_shelx_F_calc_maximum      183.16 
_exptl_crystal_F_000       372.00 
_reflns_d_resolution_high  0.7680 
 
loop_ 
 _symmetry_equiv_pos_as_xyz 
 'x, y, z' 
 '-x, -y, -z' 
 
_cell_length_a     7.6179 
_cell_length_b     9.8168 
_cell_length_c    11.7009 
_cell_angle_alpha  73.937 
_cell_angle_beta   83.651 
_cell_angle_gamma  80.942 
 
_shelx_F_squared_multiplier     1.000 
 
loop_ 
 _refln_index_h 
 _refln_index_k 
 _refln_index_l 
 _refln_F_squared_calc 
 _refln_F_squared_meas 
 _refln_F_squared_sigma 
 _refln_observed_status 
   1   0   0       23.88       21.31      0.96 o 
   2   0   0       81.63       69.39      1.77 o 
   3   0   0     1480.54     1505.63     12.94 o 
   4   0   0        5.72        9.98      1.30 o 
   5   0   0       12.20       12.87      1.36 o 
   6   0   0        5.92        7.83      1.21 o 
   7   0   0       10.70        5.89      1.65 o 
   8   0   0       24.15       27.13      4.82 o 
   9   0   0        8.45       14.96      6.16 o 
  -9   1   0       61.53       65.34     11.00 o 
  -8   1   0        1.60        1.31      2.33 o 
  -7   1   0        2.66        2.24      0.92 o 
  -6   1   0      782.67      763.23      9.85 o 
  -5   1   0       88.35       86.77      2.87 o 
  -4   1   0        8.94        8.76      0.90 o 
  -3   1   0      568.37      565.97      7.56 o 
  -2   1   0      201.36      217.57      5.18 o 
  -1   1   0       44.92       53.18      2.71 o 
   1   1   0     4102.20     4157.24     29.06 o 
   2   1   0     1201.47     1155.27      7.13 o 
   3   1   0     1141.06     1219.68      9.84 o 
   4   1   0      895.65     1021.81      8.89 o 
   5   1   0       40.03       42.97      2.18 o 
   6   1   0        7.38        4.18      1.30 o 
   7   1   0      106.08      110.38      5.74 o 
   8   1   0       84.69       79.41      4.88 o 
   9   1   0        0.08       -2.32      2.85 o 
  -9   2   0      140.31      146.42     17.42 o 
  -8   2   0       15.71        9.19      4.02 o 
  -7   2   0       46.86       39.01      2.61 o 
  -6   2   0      356.23      335.86      9.47 o 
  -5   2   0        1.31        1.87      0.66 o 
  -4   2   0      529.41      497.67      6.78 o 
  -3   2   0       11.29       14.88      1.11 o 
  -2   2   0       56.64       46.78      1.99 o 
  -1   2   0     1041.38      963.90      7.32 o 
   0   2   0      287.07      262.60      3.33 o 
   1   2   0       64.46       66.96      1.82 o 
   2   2   0     1620.87     1678.95     11.56 o 
   3   2   0      199.45      202.38      3.65 o 
   4   2   0     3828.75     4164.13     18.54 o 
   5   2   0       46.16       42.53      2.17 o 
   6   2   0       83.35       92.61      3.92 o 
   7   2   0        8.98        9.94      2.28 o 
   8   2   0        0.04        2.08      1.36 o 
   9   2   0        0.10        0.90      3.97 o 
  -9   3   0        5.70       13.85      6.07 o 
  -8   3   0        1.66       -0.93      3.09 o 
  -7   3   0       72.62       77.02      7.75 o 
  -6   3   0      192.21      177.23      6.19 o 
  -5   3   0       76.65       74.52      3.66 o 
  -4   3   0        6.80        7.93      1.12 o 
  -3   3   0       10.16        9.48      1.56 o 
  -2   3   0     1096.09     1102.24     12.48 o 
  -1   3   0      295.74      360.88      6.15 o 
   0   3   0      112.54      125.81      2.71 o 
   1   3   0      161.44      170.23      3.67 o 
   2   3   0     1663.12     1589.19     41.17 o 
   3   3   0      303.94      325.99      9.88 o 
   4   3   0      137.09      127.91      3.79 o 
   5   3   0       35.43       34.36      2.08 o 
   6   3   0       14.96       18.06      1.87 o 
   7   3   0      100.86      106.70      4.98 o 
   8   3   0       75.42       70.34      7.50 o 
   9   3   0       20.67       16.52      3.85 o 
  -8   4   0        9.54        6.67      3.49 o 
  -7   4   0      759.29      804.66     25.22 o 
  -6   4   0       18.12       17.22      2.17 o 
  -5   4   0      186.06      192.29      7.11 o 
  -4   4   0      307.74      302.73      8.80 o 
  -3   4   0        2.53        2.70      0.96 o 
  -2   4   0        0.09        0.00      0.67 o 
  -1   4   0        3.92        5.64      0.79 o 
   0   4   0       63.47       48.77      1.97 o 
   1   4   0      468.96      446.08      6.56 o 
   2   4   0       84.64      100.08      3.07 o 
   3   4   0      680.52      745.99     10.39 o 
   4   4   0      217.02      213.07      6.35 o 
   5   4   0       12.17        8.90      1.66 o 
   6   4   0       80.66       81.47      5.13 o 
   7   4   0      101.38       85.93      4.38 o 
   8   4   0       20.13       17.27      3.15 o 
   9   4   0       51.15       60.87      6.17 o 
  -8   5   0       42.85       39.73      6.62 o 
  -7   5   0        1.41        0.23      3.07 o 
  -6   5   0      757.11      806.87     24.53 o 
  -5   5   0       58.73       58.58      4.34 o 
  -4   5   0       16.06       11.84      1.58 o 
  -3   5   0      209.39      200.91      5.19 o 
  -2   5   0     1559.53     1559.24     20.66 o 
  -1   5   0       27.62       37.75      1.96 o 
   0   5   0       24.26       27.06      1.65 o 
   1   5   0      286.11      285.40      5.10 o 
   2   5   0        7.76        4.86      1.32 o 
   3   5   0       40.40       54.60      4.18 o 
   4   5   0       32.59       25.08      2.14 o 
   5   5   0       85.34       71.94      4.23 o 
   6   5   0        2.08        1.31      1.14 o 
   7   5   0       53.97       65.41      5.49 o 
   8   5   0       20.67       25.57      3.68 o 
   9   5   0        8.52       10.02      2.71 o 
  -7   6   0        8.14        7.49      3.44 o 
  -6   6   0        2.54        1.70      2.82 o 
  -5   6   0       46.08       45.60      5.87 o 
  -4   6   0        5.90        6.99      1.41 o 
  -3   6   0       60.99       56.54      3.30 o 
  -2   6   0        4.47        5.24      1.29 o 
  -1   6   0       21.86       20.96      1.76 o 
   0   6   0        1.79        1.81      0.76 o 
   1   6   0      165.60      154.17      4.00 o 
   2   6   0      157.63      134.13      3.82 o 
   3   6   0       73.80       74.33      3.09 o 
   4   6   0       76.36       69.88      3.88 o 
   5   6   0      118.17      124.38      5.46 o 
   6   6   0      162.68      154.46      7.49 o 
   7   6   0       81.59       55.73      7.15 o 
   8   6   0       47.14       40.26      4.65 o 
   9   6   0       14.23       17.07      4.16 o 
  -7   7   0      179.97      208.22     16.24 o 
  -6   7   0        0.02       -2.91      2.91 o 
  -5   7   0      208.10      205.81     12.81 o 
  -4   7   0      118.12      119.24      7.10 o 
  -3   7   0       92.98       90.95      4.46 o 
  -2   7   0      270.20      274.18      9.47 o 
  -1   7   0       47.46       42.76      2.90 o 
   0   7   0      113.28      115.38      4.39 o 
   1   7   0       84.87       84.48      3.91 o 
   2   7   0        1.43        0.01      0.68 o 
   3   7   0      250.24      247.47      8.89 o 
   4   7   0        0.96       -0.16      0.50 o 
   5   7   0      112.43       95.37      4.73 o 
   6   7   0       31.14       27.58      4.17 o 
   7   7   0       32.89       37.83      5.69 o 
   8   7   0       56.09       62.50      6.08 o 
  -6   8   0       10.64        4.89      3.26 o 
  -5   8   0       73.36       71.69      8.02 o 
  -4   8   0      294.11      322.54     15.51 o 
  -3   8   0      164.45      160.53     10.15 o 
  -2   8   0        4.95        1.30      1.46 o 
  -1   8   0        7.37        5.51      1.38 o 
   0   8   0      210.16      218.13      8.52 o 
   1   8   0       33.48       36.19      3.08 o 
   2   8   0       19.55       16.55      1.95 o 
   3   8   0        4.16        2.76      1.36 o 
   4   8   0       22.69       24.67      2.46 o 
   5   8   0      252.88      249.93     12.22 o 
   6   8   0      323.77      315.30     14.33 o 
   7   8   0      152.34      149.44     10.39 o 
   8   8   0       38.99       35.62      7.24 o 
  -5   9   0        9.91        8.03      3.59 o 
  -4   9   0       15.39       17.41      4.08 o 
  -3   9   0       65.80       59.60      5.68 o 
  -2   9   0       13.70       10.04      2.84 o 
  -1   9   0      203.37      213.83      7.79 o 
   0   9   0       70.09       75.70      4.88 o 
   1   9   0       11.27        9.86      1.97 o 
   2   9   0      141.38      145.37      5.62 o 
   3   9   0       12.83       14.39      2.75 o 
   4   9   0        1.38       -0.52      2.42 o 
   5   9   0       43.21       38.86      5.22 o 
   6   9   0       56.91       59.78      6.63 o 
   7   9   0       90.22       79.87     11.30 o 
  -4  10   0       64.31       66.97      8.46 o 
  -3  10   0        1.75       -0.91      2.08 o 
  -2  10   0       10.40        9.37      2.78 o 
  -1  10   0       18.98       23.97      3.96 o 
   0  10   0       13.06        6.97      1.69 o 
   1  10   0      328.79      328.44     12.90 o 
   2  10   0        0.35        1.03      2.87 o 
   3  10   0      236.15      258.40     11.43 o 
   4  10   0      155.50      165.85     13.45 o 
   5  10   0        1.73        3.37      2.40 o 
   6  10   0       15.70       20.80      5.64 o 
  -3  11   0       17.38       20.34      4.59 o 
  -2  11   0        2.48        3.19      2.10 o 
  -1  11   0        0.47        2.39      2.46 o 
   0  11   0        3.39        2.79      5.37 o 
   1  11   0       72.84       67.27      6.35 o 
   2  11   0       15.05       11.47      2.99 o 
   3  11   0       21.24       22.67     10.79 o 
   4  11   0      298.03      367.42     20.90 o 
   5  11   0        0.01        3.44      3.42 o 
   0  12   0        0.41       -0.82      2.79 o 
   1  12   0       33.13       28.50      9.43 o 
   2  12   0        0.25        5.78      5.73 o 
   3  12   0       26.95       26.80      6.11 o 
  -1 -12   1       19.89       28.16      9.35 o 
  -5 -11   1       10.27        6.96      2.99 o 
  -4 -11   1       18.91       26.66      7.72 o 
  -3 -11   1        1.90       -2.94      2.94 o 
  -2 -11   1        1.94        4.27      2.16 o 
  -1 -11   1       29.08       23.29      5.45 o 
   0 -11   1      143.03      143.21     12.52 o 
   1 -11   1        2.84        6.16      4.84 o 
   2 -11   1      130.99      128.20     12.31 o 
  -6 -10   1       19.98       21.35      4.45 o 
  -5 -10   1      101.77      112.07      9.46 o 
  -4 -10   1       81.13       88.96     10.18 o 
  -3 -10   1       13.61       10.97      3.89 o 
  -2 -10   1       56.75       50.82      5.41 o 
  -1 -10   1      119.54      108.01      7.64 o 
   0 -10   1        9.26        6.69      3.17 o 
   1 -10   1      143.47      134.40      9.24 o 
   2 -10   1       18.60       13.16      5.12 o 
   3 -10   1       12.48       14.51      4.16 o 
   4 -10   1       10.57        7.45      3.35 o 
  -7  -9   1       36.01       49.97      8.64 o 
  -6  -9   1        0.12       -2.60      2.60 o 
  -5  -9   1      179.90      205.03     12.09 o 
  -4  -9   1        0.18        2.60      6.26 o 
  -3  -9   1        0.82        2.09      1.60 o 
  -2  -9   1      121.26      116.78      5.75 o 
  -1  -9   1       17.78       17.22      2.57 o 
   0  -9   1        8.95        7.83      1.88 o 
   1  -9   1      182.06      159.77     13.24 o 
   2  -9   1        1.54       -0.72      2.11 o 
   3  -9   1       40.20       42.15      4.92 o 
   4  -9   1        3.32        1.30      2.63 o 
   5  -9   1       11.42        9.81      3.91 o 
  -8  -8   1       98.73      111.99     12.51 o 
  -7  -8   1        9.21       14.21      3.73 o 
  -6  -8   1       64.90       69.47      7.14 o 
  -5  -8   1        0.03        0.49      2.11 o 
  -4  -8   1      591.51      618.25     13.61 o 
  -3  -8   1       15.03       13.20      1.63 o 
  -2  -8   1      160.56      158.21      5.68 o 
  -1  -8   1      102.48      100.33      4.79 o 
   0  -8   1        0.54        0.40      1.14 o 
   1  -8   1       26.17       21.37      2.54 o 
   2  -8   1       71.52       70.85      5.15 o 
   3  -8   1        2.63        1.14      1.58 o 
   4  -8   1       44.00       27.26      4.97 o 
   5  -8   1        0.48       -1.24      2.83 o 
   6  -8   1        4.84       -0.69      3.36 o 
  -8  -7   1       28.17       35.22      5.42 o 
  -7  -7   1        7.65        6.90      2.68 o 
  -6  -7   1       92.84       76.60      7.19 o 
  -5  -7   1       93.47       96.17      5.77 o 
  -4  -7   1       93.79       87.50      4.21 o 
  -3  -7   1       19.85       14.46      1.98 o 
  -2  -7   1       42.06       39.37      2.55 o 
  -1  -7   1      443.19      411.75      8.99 o 
   0  -7   1       89.38       93.61      3.95 o 
   1  -7   1        7.59        7.88      2.22 o 
   2  -7   1        0.27       -0.31      1.76 o 
   3  -7   1       15.87       16.39      2.05 o 
   4  -7   1      152.06      164.39     10.65 o 
   5  -7   1       86.12       86.49      8.47 o 
   6  -7   1        0.18       -1.95      2.95 o 
   7  -7   1        1.60       -2.02      5.17 o 
  -8  -6   1       94.41      105.92      7.76 o 
  -7  -6   1       98.94       88.97      6.77 o 
  -6  -6   1      595.99      545.19     18.01 o 
  -5  -6   1        6.19        4.47      1.61 o 
  -4  -6   1        2.72        1.61      0.78 o 
  -3  -6   1      347.01      330.10      7.97 o 
  -2  -6   1       22.29       19.12      2.10 o 
  -1  -6   1       14.97       14.33      1.41 o 
   0  -6   1      459.15      454.86      7.56 o 
   1  -6   1        6.44        4.51      0.98 o 
   2  -6   1        0.16        1.53      0.97 o 
   3  -6   1      525.97      532.49     12.94 o 
   4  -6   1      277.30      253.69     10.26 o 
   5  -6   1       68.72       63.64      7.27 o 
   6  -6   1       54.14       61.51      7.40 o 
   7  -6   1       38.07       42.28      6.62 o 
  -9  -5   1       13.13        4.72      2.76 o 
  -8  -5   1       16.08       13.19      2.88 o 
  -7  -5   1      174.93      171.45      8.96 o 
  -6  -5   1      640.95      590.24     17.11 o 
  -5  -5   1       12.41        8.24      2.05 o 
  -4  -5   1        7.94        6.38      1.05 o 
  -3  -5   1        9.04       10.20      1.21 o 
  -2  -5   1      321.53      325.45      7.60 o 
  -1  -5   1       46.51       45.44      2.67 o 
   0  -5   1      448.74      442.76      7.80 o 
   1  -5   1      292.22      291.37      7.34 o 
   2  -5   1      308.33      314.57      7.28 o 
   3  -5   1      297.41      263.47      7.00 o 
   4  -5   1      847.61      786.25     39.85 o 
   5  -5   1        8.54        6.95      1.81 o 
   6  -5   1       53.55       56.35      6.87 o 
   7  -5   1      293.12      318.35     16.70 o 
   8  -5   1       23.49       24.48      5.40 o 
  -9  -4   1       42.45       56.13      8.64 o 
  -8  -4   1       22.50       18.24      3.13 o 
  -7  -4   1      124.44      100.29      4.57 o 
  -6  -4   1        2.26        0.55      0.85 o 
  -5  -4   1      112.05      116.35      3.19 o 
  -4  -4   1      213.10      206.96      5.03 o 
  -3  -4   1      533.51      517.73      9.01 o 
  -2  -4   1      233.31      211.87      6.49 o 
  -1  -4   1        0.12       -0.22      0.71 o 
   0  -4   1      212.41      229.50      4.45 o 
   1  -4   1        0.53        1.63      0.56 o 
   2  -4   1      489.31      475.67      8.29 o 
   3  -4   1      229.19      233.53      5.71 o 
   4  -4   1      113.33      101.89      5.57 o 
   5  -4   1       93.70       86.43      5.35 o 
   6  -4   1       24.51       23.95      3.20 o 
   7  -4   1      957.96     1025.68     33.72 o 
   8  -4   1      249.07      260.78     15.46 o 
  -9  -3   1       46.74       51.71      8.33 o 
  -8  -3   1       84.83       77.18      5.92 o 
  -7  -3   1      100.21       81.26      5.06 o 
  -6  -3   1      217.43      202.27      6.12 o 
  -5  -3   1      138.38      131.23      4.15 o 
  -4  -3   1       17.39        3.80      0.76 o 
  -3  -3   1       55.78       67.40      2.76 o 
  -2  -3   1       34.91       34.89      2.00 o 
  -1  -3   1      490.92      490.63      7.99 o 
   0  -3   1       28.96       39.98      1.93 o 
   1  -3   1     1102.35     1105.07     17.80 o 
   2  -3   1        3.17        3.47      0.98 o 
   3  -3   1       38.82       45.40      3.62 o 
   4  -3   1      288.23      274.05      7.48 o 
   5  -3   1      364.68      343.25     11.46 o 
   6  -3   1       20.06       18.86      2.65 o 
   7  -3   1      168.83      177.01     11.55 o 
   8  -3   1      526.70      536.00     25.06 o 
   9  -3   1        5.22        6.23      3.87 o 
  -9  -2   1        5.88        4.45      5.10 o 
  -8  -2   1        1.17        3.44      1.26 o 
  -7  -2   1      100.88      116.31      5.91 o 
  -6  -2   1        0.53        1.00      0.97 o 
  -5  -2   1        7.63        9.04      1.32 o 
  -4  -2   1        6.66       17.10      1.49 o 
  -3  -2   1     1661.81     1860.11     17.46 o 
  -2  -2   1     2071.54     2053.02     17.98 o 
  -1  -2   1      970.21      951.83     11.44 o 
   0  -2   1      134.73      137.11      3.02 o 
   1  -2   1     1254.41     1263.45     18.89 o 
   2  -2   1     1823.55     1889.41     25.35 o 
   3  -2   1      735.13      725.75      8.17 o 
   4  -2   1      197.43      212.24      5.17 o 
   5  -2   1       15.47       13.54      1.50 o 
   6  -2   1     1979.40     1930.45     18.54 o 
   7  -2   1       17.91       20.43      2.50 o 
   8  -2   1        7.91        7.52      4.01 o 
   9  -2   1       10.88        7.73      4.00 o 
  -9  -1   1       20.94       14.43      7.85 o 
  -8  -1   1       10.04        9.96      1.97 o 
  -7  -1   1       88.19       84.45      4.22 o 
  -6  -1   1       31.69       28.31      2.31 o 
  -5  -1   1      317.09      303.28      5.94 o 
  -4  -1   1      106.94      111.71      3.03 o 
  -3  -1   1     1941.05     2134.14     12.54 o 
  -2  -1   1       95.76       89.44      2.68 o 
  -1  -1   1      989.34      980.98     14.92 o 
   0  -1   1       59.46       67.49      2.32 o 
   1  -1   1      871.08      907.03     11.33 o 
   2  -1   1      608.50      672.54     15.17 o 
   3  -1   1      135.79      141.52      4.94 o 
   4  -1   1      174.37      177.00      4.07 o 
   5  -1   1      661.05      663.33     11.24 o 
   6  -1   1      346.98      353.81      9.50 o 
   7  -1   1      155.52      161.49      6.91 o 
   8  -1   1       77.15       80.64      6.70 o 
   9  -1   1       34.75       40.80      9.06 o 
  -9   0   1       12.06        5.58      2.29 o 
  -8   0   1       76.15       75.19      9.20 o 
  -7   0   1       43.05       45.38      3.10 o 
  -6   0   1        1.59        1.94      0.99 o 
  -5   0   1      519.27      551.20      7.81 o 
  -4   0   1       48.78       41.25      1.93 o 
  -3   0   1     1043.61     1047.18     11.57 o 
  -2   0   1     2315.83     2348.64     18.76 o 
  -1   0   1       19.00       14.59      0.75 o 
   1   0   1     4675.87     4865.27     23.94 o 
   2   0   1     2154.09     2226.06     12.66 o 
   3   0   1       19.73       31.77      1.30 o 
   4   0   1      310.80      316.14      4.75 o 
   5   0   1       68.45       63.79      2.55 o 
   6   0   1       29.90       34.52      3.04 o 
   7   0   1        7.28        9.35      1.24 o 
   8   0   1       53.85       54.82      5.12 o 
   9   0   1        3.29        0.36      1.49 o 
  -9   1   1        0.27       -3.53      3.53 o 
  -8   1   1       96.74      116.33     12.74 o 
  -7   1   1       18.08       20.15      1.90 o 
  -6   1   1       81.77       80.56      3.35 o 
  -5   1   1      326.24      318.87      5.48 o 
  -4   1   1     1893.85     1942.17     21.29 o 
  -3   1   1       63.72       60.83      2.53 o 
  -2   1   1      167.19      190.09      3.68 o 
  -1   1   1     1007.55     1071.50     11.06 o 
   0   1   1        0.28        0.69      0.33 o 
   1   1   1      547.36      541.66      5.57 o 
   2   1   1        2.71        8.05      0.80 o 
   3   1   1       86.23       97.49      2.19 o 
   4   1   1      344.38      316.50      4.93 o 
   5   1   1      358.55      359.77      6.56 o 
   6   1   1      361.42      363.84      7.22 o 
   7   1   1       31.12       30.87      2.61 o 
   8   1   1      199.33      212.64      9.44 o 
   9   1   1      118.16      111.37     14.22 o 
  -9   2   1       10.91        2.94      4.02 o 
  -8   2   1      112.70      126.26     15.42 o 
  -7   2   1        8.19       15.35      5.71 o 
  -6   2   1      109.14      113.62      5.58 o 
  -5   2   1        0.21        2.76      0.95 o 
  -4   2   1       51.16       56.61      2.84 o 
  -3   2   1      588.92      592.10      8.98 o 
  -2   2   1      136.60      122.76      3.22 o 
  -1   2   1    24431.02    23997.13    213.64 o 
   0   2   1      557.71      500.46      5.06 o 
   1   2   1      144.82      133.93      4.34 o 
   2   2   1     3057.37     3164.48     20.86 o 
   3   2   1       51.77       55.14      2.15 o 
   4   2   1        7.56       16.53      1.24 o 
   5   2   1      228.07      215.57      4.71 o 
   6   2   1      248.98      252.03      6.28 o 
   7   2   1        8.34       10.65      1.70 o 
   8   2   1        2.78        2.27      2.14 o 
   9   2   1        0.05       -0.67      3.73 o 
  -9   3   1        0.51       -5.32      5.32 o 
  -8   3   1        0.27       -5.43      5.43 o 
  -7   3   1      125.13      154.05     12.91 o 
  -6   3   1        5.31        4.24      2.54 o 
  -5   3   1      133.69      124.15      5.67 o 
  -4   3   1      892.84      802.40     24.64 o 
  -3   3   1      290.98      273.83      4.21 o 
  -2   3   1       28.67       34.41      1.35 o 
  -1   3   1     3478.29     3615.01     25.04 o 
   0   3   1    33545.78    32078.23    369.34 o 
   1   3   1       69.72       82.72      3.05 o 
   2   3   1       17.32       15.41      1.39 o 
   3   3   1       49.68       77.06      5.02 o 
   4   3   1        0.04        0.70      0.67 o 
   5   3   1       25.68       23.53      1.59 o 
   6   3   1      205.29      200.52      5.72 o 
   7   3   1       25.40       21.73      2.37 o 
   8   3   1       22.04       20.39      3.19 o 
   9   3   1        7.05        4.41      3.34 o 
  -8   4   1        2.72       -0.91      6.48 o 
  -7   4   1      217.19      251.63     14.24 o 
  -6   4   1       54.73       47.32      3.82 o 
  -5   4   1      163.48      163.94      8.22 o 
  -4   4   1      176.65      172.68      4.98 o 
  -3   4   1      114.53      116.47      3.42 o 
  -2   4   1      608.46      612.05      9.44 o 
  -1   4   1        0.05        1.91      0.63 o 
   0   4   1      118.49      134.61      3.40 o 
   1   4   1       15.50       14.47      1.04 o 
   2   4   1      280.32      265.97      4.93 o 
   3   4   1     2238.16     2244.60     29.72 o 
   4   4   1      334.56      360.01      7.89 o 
   5   4   1        0.04       -0.04      0.84 o 
   6   4   1       26.97       26.14      3.25 o 
   7   4   1       66.98       59.94      2.86 o 
   8   4   1       51.06       55.30      5.15 o 
   9   4   1        0.49       -2.49      2.49 o 
  -8   5   1        4.12        0.53      9.52 o 
  -7   5   1        7.65        3.13      2.62 o 
  -6   5   1       86.47       97.92      8.75 o 
  -5   5   1       18.56       14.89      3.03 o 
  -4   5   1      215.09      191.32      6.86 o 
  -3   5   1       42.09       37.46      2.23 o 
  -2   5   1       16.48       12.12      1.05 o 
  -1   5   1      166.64      160.87      3.92 o 
   0   5   1        6.06        4.35      0.83 o 
   1   5   1      523.15      491.26      6.94 o 
   2   5   1      855.16      813.03     13.16 o 
   3   5   1        4.15        5.11      1.36 o 
   4   5   1     1471.66     1522.02     24.92 o 
   5   5   1        4.65        4.10      1.33 o 
   6   5   1      116.32      112.60      5.54 o 
   7   5   1        4.77        2.24      1.78 o 
   8   5   1       81.01       78.66      7.54 o 
   9   5   1       24.96       19.08      3.44 o 
  -7   6   1       52.40       53.63      7.32 o 
  -6   6   1      127.54      147.29     11.07 o 
  -5   6   1        2.31        1.68      2.41 o 
  -4   6   1       13.77       13.60      1.91 o 
  -3   6   1        6.98        5.66      1.48 o 
  -2   6   1      302.30      287.44      5.18 o 
  -1   6   1       65.99       81.76      3.31 o 
   0   6   1       41.65       46.61      2.63 o 
   1   6   1      231.96      255.99      6.11 o 
   2   6   1      194.77      193.84      6.65 o 
   3   6   1      438.94      452.63     13.18 o 
   4   6   1        1.12        0.70      1.04 o 
   5   6   1      134.20      136.26      5.25 o 
   6   6   1      277.51      279.58      8.53 o 
   7   6   1        0.04       -1.19      1.56 o 
   8   6   1      114.44      120.97      7.91 o 
   9   6   1        2.77        6.18      5.32 o 
  -7   7   1      512.05      521.50     22.97 o 
  -6   7   1        2.79        1.14      2.62 o 
  -5   7   1       72.29       70.12      7.60 o 
  -4   7   1       60.72       63.36      4.51 o 
  -3   7   1      176.22      172.57      6.88 o 
  -2   7   1       39.81       33.46      2.08 o 
  -1   7   1      115.13      124.96      4.82 o 
   0   7   1      431.57      436.31      7.84 o 
   1   7   1       72.26       58.77      3.19 o 
   2   7   1        0.35        1.03      1.17 o 
   3   7   1      486.16      521.69     23.68 o 
   4   7   1       36.86       36.72      4.22 o 
   5   7   1       41.85       38.44      4.03 o 
   6   7   1        0.96       -1.42      1.42 o 
   7   7   1       11.50       14.74      3.00 o 
   8   7   1        0.00       -2.44      2.44 o 
  -6   8   1      304.23      335.69     17.90 o 
  -5   8   1        3.57        0.90      2.47 o 
  -4   8   1       29.40       23.97      4.68 o 
  -3   8   1      148.03      143.14      6.80 o 
  -2   8   1      147.06      141.21      5.71 o 
  -1   8   1        2.76        1.62      1.25 o 
   0   8   1        1.01        1.85      1.34 o 
   1   8   1       66.43       67.23      3.95 o 
   2   8   1       26.62       24.48      3.17 o 
   3   8   1        4.22        0.73      2.17 o 
   4   8   1      253.65      270.37     11.74 o 
   5   8   1        1.75        1.43      1.59 o 
   6   8   1       25.19       29.47      4.41 o 
   7   8   1       82.38       93.95      7.12 o 
   8   8   1        0.25       -3.23      3.23 o 
  -5   9   1       21.39       14.44      3.89 o 
  -4   9   1       14.26       10.16      3.14 o 
  -3   9   1      117.84      115.34      7.53 o 
  -2   9   1       28.30       33.50      4.38 o 
  -1   9   1        0.05        0.01      1.03 o 
   0   9   1        7.69       10.78      2.04 o 
   1   9   1       23.47       22.46      2.55 o 
   2   9   1       61.78       51.29      4.89 o 
   3   9   1       46.07       44.68      4.31 o 
   4   9   1        4.22        4.81      2.24 o 
   5   9   1       34.99       44.80      5.29 o 
   6   9   1      100.96       99.44      8.26 o 
   7   9   1       30.11       33.54      9.99 o 
  -4  10   1       88.94       82.84      8.83 o 
  -3  10   1        0.05       -1.86      1.88 o 
  -2  10   1        9.09        8.06      2.65 o 
  -1  10   1      106.80       85.45      9.07 o 
   0  10   1        0.99        0.52      1.29 o 
   1  10   1        3.51       -0.07      2.51 o 
   2  10   1        2.20        0.58      2.06 o 
   3  10   1        9.30        8.46      2.37 o 
   4  10   1        1.86        1.45      2.86 o 
   5  10   1      360.11      417.21     16.72 o 
   6  10   1       57.07       64.61     14.13 o 
   7  10   1       68.83       84.68     13.01 o 
  -3  11   1        3.75        8.05      3.23 o 
  -2  11   1        2.84       -3.02      3.76 o 
  -1  11   1        2.75       -1.29      2.87 o 
   0  11   1        0.17       -1.31      2.56 o 
   1  11   1       21.52       22.77      3.65 o 
   2  11   1        1.70        1.89      1.69 o 
   3  11   1       16.01        9.83      3.66 o 
   4  11   1       19.28       23.21      6.00 o 
   5  11   1       51.78       56.81      8.80 o 
  -1  12   1       30.47       21.05     10.42 o 
   0  12   1       37.77       46.93      7.25 o 
   1  12   1        4.90        0.13      2.35 o 
   2  12   1        3.23        3.07      2.36 o 
   3  12   1       26.41       23.52      5.67 o 
   4  12   1       12.81       15.96      5.25 o 
  -4 -11   2       97.39       89.01     16.94 o 
  -3 -11   2      493.54      549.14     27.03 o 
  -2 -11   2      273.12      308.39     18.10 o 
  -1 -11   2        7.22        8.63      3.66 o 
   0 -11   2       38.92       40.82      9.11 o 
   1 -11   2        4.58       12.22      8.11 o 
   2 -11   2       15.92       18.23      4.96 o 
  -5 -10   2        0.64       -1.04      2.96 o 
  -4 -10   2      103.59      101.78     11.20 o 
  -3 -10   2      256.47      270.94     17.19 o 
  -2 -10   2      359.89      381.35     15.05 o 
  -1 -10   2        4.75        4.01      3.58 o 
   0 -10   2      257.07      251.78     12.32 o 
   1 -10   2       98.50      109.51      8.79 o 
   2 -10   2       47.84       52.54      6.38 o 
   3 -10   2        0.09       -3.39      3.52 o 
  -6  -9   2        2.72        3.15      4.28 o 
  -5  -9   2       53.25       49.52      6.20 o 
  -4  -9   2       28.47       32.65      5.71 o 
  -3  -9   2       22.28       22.05      3.64 o 
  -2  -9   2       29.18       27.62      3.18 o 
  -1  -9   2        6.72        5.70      1.72 o 
   0  -9   2        1.45       -0.73      1.40 o 
   1  -9   2      394.64      399.84     15.45 o 
   2  -9   2      211.79      224.19     12.14 o 
   3  -9   2        0.87        3.87      2.47 o 
   4  -9   2       36.25       31.52      5.36 o 
   5  -9   2       21.37       20.34      6.24 o 
  -7  -8   2       19.95       18.84      4.38 o 
  -6  -8   2       57.49       59.92      6.74 o 
  -5  -8   2       14.15       17.35      3.77 o 
  -4  -8   2        3.74        1.40      1.55 o 
  -3  -8   2      114.00      108.31      5.86 o 
  -2  -8   2      262.16      270.62      7.98 o 
  -1  -8   2       21.42       22.16      2.51 o 
   0  -8   2      789.25      773.86     15.55 o 
   1  -8   2      113.89      118.84      8.02 o 
   2  -8   2        0.05        4.95      2.59 o 
   3  -8   2       11.50       11.73      3.32 o 
   4  -8   2       46.72       56.30      9.27 o 
   5  -8   2       17.62        6.47      4.28 o 
   6  -8   2        1.61        1.82      2.79 o 
  -8  -7   2      205.85      247.06     14.19 o 
  -7  -7   2       11.64        9.00      3.75 o 
  -6  -7   2      152.57      163.67     10.63 o 
  -5  -7   2      423.55      453.91     16.82 o 
  -4  -7   2        2.65       -0.39      1.83 o 
  -3  -7   2       10.47        9.79      1.82 o 
  -2  -7   2        7.41        6.00      1.49 o 
  -1  -7   2       11.06       12.73      1.84 o 
   0  -7   2      167.48      171.76      6.72 o 
   1  -7   2      147.96      149.82      6.30 o 
   2  -7   2      266.46      271.53     11.80 o 
   3  -7   2        4.00        1.88      2.02 o 
   4  -7   2        5.09        1.72      2.93 o 
   5  -7   2       28.14       22.84      4.60 o 
   6  -7   2       20.10       23.90      4.96 o 
   7  -7   2        2.00        4.68      3.51 o 
  -8  -6   2        9.01        2.53      3.92 o 
  -7  -6   2       13.84       14.63      3.55 o 
  -6  -6   2       43.80       56.48      6.11 o 
  -5  -6   2      354.76      328.02     12.61 o 
  -4  -6   2      140.90      135.73      5.92 o 
  -3  -6   2       41.87       43.84      3.27 o 
  -2  -6   2      232.34      234.23      8.23 o 
  -1  -6   2       19.39       17.30      2.25 o 
   0  -6   2        5.19        4.48      1.00 o 
   1  -6   2        0.08        0.74      1.21 o 
   2  -6   2        5.72        6.28      1.76 o 
   3  -6   2       22.11       22.88      2.53 o 
   4  -6   2        0.17       -1.25      1.33 o 
   5  -6   2       11.44       11.88      3.31 o 
   6  -6   2        1.11       -0.30      3.31 o 
   7  -6   2        7.51       10.82      3.83 o 
  -9  -5   2       24.05       31.79      5.27 o 
  -8  -5   2       62.93       76.19      6.55 o 
  -7  -5   2        0.05        0.98      1.57 o 
  -6  -5   2       82.82       81.10      5.65 o 
  -5  -5   2        1.88        3.63      0.95 o 
  -4  -5   2      396.35      387.81      9.47 o 
  -3  -5   2       69.06       68.47      3.27 o 
  -2  -5   2      697.10      692.51     12.07 o 
  -1  -5   2       38.74       46.09      2.87 o 
   0  -5   2        5.20        4.49      1.07 o 
   1  -5   2       57.46       43.96      2.57 o 
   2  -5   2      247.13      249.28      9.00 o 
   3  -5   2       42.67       48.99      3.18 o 
   4  -5   2      174.73      156.80      5.83 o 
   5  -5   2        5.64        2.71      1.93 o 
   6  -5   2       19.88       13.75      3.57 o 
   7  -5   2       30.76       39.52      6.16 o 
   8  -5   2       11.14       12.29      4.46 o 
  -9  -4   2       12.36       16.38      5.91 o 
  -8  -4   2       83.72       78.70      6.36 o 
  -7  -4   2      378.00      325.27      9.71 o 
  -6  -4   2        1.17        1.35      1.02 o 
  -5  -4   2       94.95       88.67      3.76 o 
  -4  -4   2      255.64      230.54      7.83 o 
  -3  -4   2        0.08        1.13      0.82 o 
  -2  -4   2        7.77        7.53      1.68 o 
  -1  -4   2     1603.39     1571.11     18.96 o 
   0  -4   2      136.16      126.28      3.86 o 
   1  -4   2       77.75       72.79      2.96 o 
   2  -4   2        1.43        0.80      0.46 o 
   3  -4   2      204.84      217.37      6.14 o 
   4  -4   2      475.30      516.06     12.89 o 
   5  -4   2       72.76       69.41      5.12 o 
   6  -4   2      109.88      114.58      9.11 o 
   7  -4   2        8.85        6.01      3.06 o 
   8  -4   2        4.24        8.71      3.42 o 
  -9  -3   2        1.23        7.28      2.34 o 
  -8  -3   2      110.44      115.73      7.35 o 
  -7  -3   2      392.72      345.40      9.62 o 
  -6  -3   2      444.17      378.82      8.28 o 
  -5  -3   2        0.56       -0.37      0.97 o 
  -4  -3   2      152.74      143.49      4.74 o 
  -3  -3   2       14.25       14.51      1.59 o 
  -2  -3   2       60.14       53.32      2.68 o 
  -1  -3   2        2.09        3.98      0.81 o 
   0  -3   2       33.74       42.11      2.21 o 
   1  -3   2       60.41       67.44      2.80 o 
   2  -3   2        0.31        4.68      0.79 o 
   3  -3   2     4693.00     4550.66    185.76 o 
   4  -3   2       87.32       74.53      5.30 o 
   5  -3   2        9.31        8.18      1.25 o 
   6  -3   2       47.17       51.80      3.03 o 
   7  -3   2        8.71        8.03      2.56 o 
   8  -3   2        2.33        3.37      3.43 o 
   9  -3   2       10.49       24.91      6.48 o 
  -9  -2   2       17.97       18.06      4.11 o 
  -8  -2   2       31.45       22.53      2.58 o 
  -7  -2   2      231.63      199.07      7.35 o 
  -6  -2   2       48.65       43.82      3.29 o 
  -5  -2   2       17.65       17.57      1.93 o 
  -4  -2   2      165.12      165.72      4.50 o 
  -3  -2   2      530.16      505.24      7.39 o 
  -2  -2   2       70.24       94.27      3.20 o 
  -1  -2   2      585.49      604.49      8.77 o 
   0  -2   2      994.92     1054.93     11.17 o 
   1  -2   2      197.59      204.57      6.41 o 
   2  -2   2     1743.81     1792.36     14.00 o 
   3  -2   2      643.59      654.53     17.19 o 
   4  -2   2      427.86      434.88      7.60 o 
   5  -2   2        0.35        1.18      0.99 o 
   6  -2   2      574.06      605.36     10.58 o 
   7  -2   2      877.92      867.42     16.49 o 
   8  -2   2       55.49       71.67      9.13 o 
   9  -2   2        0.96        0.27      2.70 o 
  -9  -1   2        3.25       -1.41      3.26 o 
  -8  -1   2       49.94       41.91      3.84 o 
  -7  -1   2      274.91      270.34      6.85 o 
  -6  -1   2       50.11       59.18      3.28 o 
  -5  -1   2      181.25      182.50      4.87 o 
  -4  -1   2      653.80      707.80      8.81 o 
  -3  -1   2      462.16      506.86      6.75 o 
  -2  -1   2      383.79      378.25      5.86 o 
  -1  -1   2       79.51       92.45      3.17 o 
   0  -1   2        1.20        0.27      0.84 o 
   1  -1   2      144.27      151.87      4.29 o 
   2  -1   2      308.07      308.11      5.63 o 
   3  -1   2        2.79        5.03      1.02 o 
   4  -1   2       34.43       38.96      2.66 o 
   5  -1   2       33.10       30.43      2.27 o 
   6  -1   2       13.19       14.14      2.20 o 
   7  -1   2     1981.75     2024.38     25.17 o 
   8  -1   2      174.99      185.70      9.98 o 
   9  -1   2       21.21       17.29      3.99 o 
  -9   0   2       20.89       19.87      4.45 o 
  -8   0   2       67.35       71.67      4.84 o 
  -7   0   2       99.98       87.26      4.05 o 
  -6   0   2        9.51        8.36      1.29 o 
  -5   0   2      174.73      155.24      3.71 o 
  -4   0   2      525.01      648.63      7.27 o 
  -3   0   2     1102.08     1107.81      9.55 o 
  -2   0   2      370.55      380.03      4.57 o 
  -1   0   2      255.06      252.11      3.73 o 
   0   0   2     2379.24     2434.77     52.92 o 
   1   0   2     1890.01     2009.02     16.72 o 
   2   0   2     1116.29     1185.46     17.34 o 
   3   0   2      228.44      224.27      3.71 o 
   4   0   2      328.96      310.42      5.08 o 
   5   0   2     1581.27     1511.50     15.87 o 
   6   0   2       74.96       79.81      3.59 o 
   7   0   2       58.15       54.17      2.52 o 
   8   0   2      273.62      284.05     10.16 o 
   9   0   2       14.38       14.68      3.44 o 
  -9   1   2       16.14       19.27      5.16 o 
  -8   1   2       16.02       25.07      5.08 o 
  -7   1   2        5.65        2.46      1.69 o 
  -6   1   2      118.31      106.05      7.60 o 
  -5   1   2        0.05        0.25      0.27 o 
  -4   1   2     1090.77     1255.96     15.65 o 
  -3   1   2      233.91      260.23      7.69 o 
  -2   1   2      993.14      982.01      9.61 o 
  -1   1   2     2463.28     2665.42     16.53 o 
   0   1   2      310.99      319.74      5.30 o 
   1   1   2      345.55      332.67      5.22 o 
   2   1   2     2432.74     2473.24     23.21 o 
   3   1   2        6.61        6.10      0.68 o 
   4   1   2      280.27      271.80      4.60 o 
   5   1   2       53.26       49.99      2.33 o 
   6   1   2     1376.95     1311.02     14.52 o 
   7   1   2       39.87       43.46      3.16 o 
   8   1   2        1.14        0.47      1.11 o 
   9   1   2       38.47       38.42      4.96 o 
  -9   2   2       60.36       79.72      9.25 o 
  -8   2   2        5.21        8.70      4.93 o 
  -7   2   2      135.19      133.02     10.66 o 
  -6   2   2      110.36      112.13      5.55 o 
  -5   2   2       27.55       25.07      2.38 o 
  -4   2   2      452.71      467.80      8.94 o 
  -3   2   2      516.67      569.46      9.84 o 
  -2   2   2      214.88      214.94      5.94 o 
  -1   2   2      601.00      674.10     15.64 o 
   0   2   2     2683.37     2801.92     21.26 o 
   1   2   2    10164.63    10165.12    219.18 o 
   2   2   2      258.47      245.50      3.54 o 
   3   2   2      124.80      129.29      2.45 o 
   4   2   2      509.73      517.59      5.52 o 
   5   2   2       66.41       48.07      7.25 o 
   6   2   2      166.89      168.11      5.01 o 
   7   2   2        0.12       -1.97      1.97 o 
   8   2   2       40.53       48.15      4.19 o 
   9   2   2      128.22      166.50     17.58 o 
  -9   3   2        0.32        2.89      4.26 o 
  -8   3   2        4.87        3.72      4.27 o 
  -7   3   2       39.55       35.11     13.98 o 
  -6   3   2        4.58        3.31      1.15 o 
  -5   3   2     1076.04     1097.67     21.64 o 
  -4   3   2      186.80      190.35      5.59 o 
  -3   3   2      510.36      492.48      9.28 o 
  -2   3   2      465.15      431.09      8.61 o 
  -1   3   2      792.78      815.16     11.38 o 
   0   3   2       99.56      107.66      3.12 o 
   1   3   2     3587.45     3946.47     38.92 o 
   2   3   2      503.66      450.55      9.85 o 
   3   3   2      115.40       94.65      3.11 o 
   4   3   2      825.66      767.94      7.07 o 
   5   3   2       90.52       86.63      2.79 o 
   6   3   2        2.96        1.86      0.91 o 
   7   3   2       26.07       26.41      2.30 o 
   8   3   2      140.02      148.96     11.17 o 
   9   3   2       10.23       11.27      3.06 o 
  -8   4   2       44.64       52.12      8.78 o 
  -7   4   2       17.69       20.94      5.60 o 
  -6   4   2       71.09       66.68      3.34 o 
  -5   4   2      109.10      101.43      4.16 o 
  -4   4   2      460.87      468.02      7.62 o 
  -3   4   2        4.51        2.13      0.51 o 
  -2   4   2      710.85      740.69     10.52 o 
  -1   4   2      725.20      722.20      7.72 o 
   0   4   2        0.75        0.85      0.58 o 
   1   4   2      666.60      649.21     16.40 o 
   2   4   2        7.93        8.38      1.19 o 
   3   4   2      333.40      341.94      7.20 o 
   4   4   2      522.39      497.09      9.68 o 
   5   4   2      413.68      433.75      8.15 o 
   6   4   2      176.28      164.98      5.89 o 
   7   4   2       33.17       25.40      1.77 o 
   8   4   2       91.68      104.06      8.33 o 
   9   4   2       33.14       40.41      5.67 o 
  -8   5   2        0.53       -3.71      4.38 o 
  -7   5   2        9.48        9.92      5.90 o 
  -6   5   2       29.41       34.18      8.92 o 
  -5   5   2      194.18      179.11      6.50 o 
  -4   5   2       59.87       55.83      2.50 o 
  -3   5   2        0.14       -0.02      0.49 o 
  -2   5   2     1061.89     1121.30     15.82 o 
  -1   5   2     9760.16     9696.37    101.25 o 
   0   5   2      243.64      235.96      4.82 o 
   1   5   2      322.56      311.10      8.35 o 
   2   5   2      420.15      383.10      8.05 o 
   3   5   2        0.09       -0.91      0.91 o 
   4   5   2      314.03      329.85      9.58 o 
   5   5   2       98.62      101.20      5.61 o 
   6   5   2       65.68       62.33      4.07 o 
   7   5   2       49.22       38.30      4.22 o 
   8   5   2       58.66       63.42      5.58 o 
   9   5   2        0.24        2.97      2.75 o 
  -7   6   2       53.23       47.89     13.49 o 
  -6   6   2       86.22       96.52     20.19 o 
  -5   6   2        3.22        4.30      2.59 o 
  -4   6   2      278.25      255.94      7.38 o 
  -3   6   2      207.52      182.91      6.86 o 
  -2   6   2       50.66       51.12      2.36 o 
  -1   6   2      705.54      708.64      9.92 o 
   0   6   2     2925.35     2981.24     22.76 o 
   1   6   2       32.03       38.81      2.78 o 
   2   6   2      803.21      839.63     16.55 o 
   3   6   2      110.56      101.74      4.04 o 
   4   6   2        1.97        3.38      1.69 o 
   5   6   2       93.24       83.63      5.33 o 
   6   6   2       61.18       60.16      4.87 o 
   7   6   2       85.38       92.26      6.41 o 
   8   6   2       90.40       85.36      6.58 o 
   9   6   2        0.04       -2.64      2.64 o 
  -7   7   2       95.78      103.59     12.86 o 
  -6   7   2       15.07        7.05      4.41 o 
  -5   7   2       89.02       90.12      8.59 o 
  -4   7   2        5.66        1.03      2.33 o 
  -3   7   2      173.70      173.34     10.94 o 
  -2   7   2      379.72      380.99      7.66 o 
  -1   7   2       74.79       74.42      3.49 o 
   0   7   2        2.92        4.26      1.07 o 
   1   7   2      171.28      186.30      6.41 o 
   2   7   2      137.25      131.38      5.77 o 
   3   7   2      828.11      819.21     14.34 o 
   4   7   2      111.22      113.77      6.15 o 
   5   7   2        7.06        5.04      1.75 o 
   6   7   2        0.79        2.69      2.96 o 
   7   7   2        7.38        8.04      2.33 o 
   8   7   2       17.15       19.23      4.57 o 
   9   7   2        1.90        9.20      3.59 o 
  -6   8   2       19.15       29.73      7.05 o 
  -5   8   2        5.04        4.17      3.81 o 
  -4   8   2       36.47       45.21      6.16 o 
  -3   8   2       53.49       45.79      4.07 o 
  -2   8   2        5.25        5.25      1.12 o 
  -1   8   2        2.43        3.84      1.83 o 
   0   8   2      172.25      184.36      7.25 o 
   1   8   2      128.42      125.61      6.89 o 
   2   8   2      419.61      418.18     12.35 o 
   3   8   2       42.04       38.70      4.13 o 
   4   8   2       40.21       46.99      4.81 o 
   5   8   2       20.53       16.24      3.60 o 
   6   8   2       26.40       23.37      3.54 o 
   7   8   2      101.45      105.33      9.51 o 
   8   8   2       25.82       17.30      4.33 o 
  -5   9   2        1.08       -1.76      5.70 o 
  -4   9   2       70.40       85.31     10.70 o 
  -3   9   2       86.77       85.79      6.43 o 
  -2   9   2        5.71        3.08      1.16 o 
  -1   9   2       44.25       45.96      4.23 o 
   0   9   2        0.45        2.19      1.59 o 
   1   9   2        0.62        1.22      1.57 o 
   2   9   2      352.39      365.91     12.40 o 
   3   9   2       14.42       13.73      2.50 o 
   4   9   2       40.57       38.63      4.69 o 
   5   9   2        0.40        3.20      1.91 o 
   6   9   2       33.03       28.45      6.16 o 
   7   9   2        0.01        0.08      2.68 o 
  -4  10   2       96.43      103.24     16.98 o 
  -3  10   2       21.70       21.54      4.53 o 
  -2  10   2        3.16        1.47      4.44 o 
  -1  10   2        0.96        0.00      1.23 o 
   0  10   2        9.58       11.09      2.56 o 
   1  10   2      129.93      125.37      7.81 o 
   2  10   2       42.37       35.79      4.34 o 
   3  10   2        0.82       -0.99      1.59 o 
   4  10   2        2.03       -1.60      2.71 o 
   5  10   2        0.74       -0.75      2.74 o 
   6  10   2        7.57       12.75      4.81 o 
   7  10   2        0.39       -3.21      3.21 o 
  -3  11   2        1.14        0.13      4.25 o 
  -2  11   2       14.86       11.38      3.86 o 
  -1  11   2        7.64        3.52      2.79 o 
   0  11   2       35.97       34.37      5.95 o 
   1  11   2       19.39       14.90      3.83 o 
   2  11   2        0.34        3.59      1.86 o 
   3  11   2       49.43       52.32      7.64 o 
   4  11   2       56.89       63.06     11.59 o 
   5  11   2        8.21        6.35      3.35 o 
   6  11   2       13.81        8.49      4.42 o 
  -1  12   2        0.44       -4.01      4.01 o 
   0  12   2        0.32       -0.69      2.75 o 
   1  12   2        1.53       -1.14      3.89 o 
   2  12   2       25.79       25.12      5.46 o 
   3  12   2       18.47       21.46      5.26 o 
   4  12   2       34.74       25.36      6.01 o 
  -3 -11   3        8.23        2.53      6.03 o 
  -2 -11   3       95.13       86.94     16.38 o 
  -1 -11   3       51.38       53.63      8.07 o 
   0 -11   3       13.94       12.84      4.54 o 
   1 -11   3      106.95      148.25     13.90 o 
  -5 -10   3        0.67        4.54      2.73 o 
  -4 -10   3        0.14       -2.03      2.49 o 
  -3 -10   3       23.99       18.54      5.23 o 
  -2 -10   3      198.29      204.21     11.55 o 
  -1 -10   3       32.58       35.15      6.51 o 
   0 -10   3       37.29       32.04      4.86 o 
   1 -10   3        7.63        7.25      4.43 o 
   2 -10   3      117.34      116.79      9.53 o 
   3 -10   3       93.68      101.28      9.54 o 
  -6  -9   3       37.70       37.20      5.85 o 
  -5  -9   3       63.89       66.32      7.54 o 
  -4  -9   3      124.42      126.50      9.84 o 
  -3  -9   3      542.51      545.77     17.93 o 
  -2  -9   3      165.11      179.66      8.26 o 
  -1  -9   3        2.10       -1.17      2.16 o 
   0  -9   3      104.73       99.58      7.79 o 
   1  -9   3       40.61       40.13      5.27 o 
   2  -9   3        2.04        5.14      2.40 o 
   3  -9   3      191.62      199.81     12.66 o 
   4  -9   3        6.48        3.10      2.72 o 
  -7  -8   3       82.91      105.41      9.66 o 
  -6  -8   3       17.96       10.65      6.49 o 
  -5  -8   3       65.40       67.55      8.72 o 
  -4  -8   3      628.19      627.87     16.06 o 
  -3  -8   3     1289.17     1368.71     32.23 o 
  -2  -8   3      100.65      109.99      7.62 o 
  -1  -8   3        5.35        4.81      1.74 o 
   0  -8   3       18.23       17.43      3.32 o 
   1  -8   3       41.79       41.40      7.63 o 
   2  -8   3       12.04        6.30      2.45 o 
   3  -8   3        9.13       14.69      3.65 o 
   4  -8   3        2.64        3.03      2.66 o 
   5  -8   3        0.40       -1.81      2.50 o 
  -7  -7   3        0.08       -1.33      2.07 o 
  -6  -7   3       98.57      104.60      8.96 o 
  -5  -7   3        3.67        2.30      2.14 o 
  -4  -7   3      219.09      222.52      9.82 o 
  -3  -7   3      165.33      170.15      7.33 o 
  -2  -7   3      129.90      126.82      6.46 o 
  -1  -7   3       51.48       44.17      3.81 o 
   0  -7   3      926.29      914.97     20.53 o 
   1  -7   3      365.87      395.17     10.67 o 
   2  -7   3       83.42       74.06      6.62 o 
   3  -7   3       20.53       14.20      6.11 o 
   4  -7   3      109.35      107.76      8.96 o 
   5  -7   3        0.03        2.47      2.47 o 
   6  -7   3        4.16        3.68      3.23 o 
  -8  -6   3       13.46       17.43      3.98 o 
  -7  -6   3        1.61        1.35      2.02 o 
  -6  -6   3       41.10       45.34      5.67 o 
  -5  -6   3       97.41       96.82      7.82 o 
  -4  -6   3        1.78        0.69      1.25 o 
  -3  -6   3      297.97      294.01      9.78 o 
  -2  -6   3       72.75       68.87      4.02 o 
  -1  -6   3      741.89      756.37     14.67 o 
   0  -6   3      374.60      365.01      8.95 o 
   1  -6   3      322.38      318.26      9.10 o 
   2  -6   3      349.71      326.64     23.15 o 
   3  -6   3        0.39        2.16      3.23 o 
   4  -6   3       10.74        8.04      1.68 o 
   5  -6   3        1.12        1.31      3.53 o 
   6  -6   3        7.87        6.98      3.47 o 
   7  -6   3       12.24        7.19      4.18 o 
  -8  -5   3        1.49       -2.01      2.36 o 
  -7  -5   3       11.09        4.62      2.67 o 
  -6  -5   3      389.52      374.19     15.12 o 
  -5  -5   3        0.04       -0.16      1.16 o 
  -4  -5   3      114.86      117.64      5.85 o 
  -3  -5   3       12.57        9.79      1.69 o 
  -2  -5   3      128.86      135.10      5.83 o 
  -1  -5   3      137.22      135.36      5.83 o 
   0  -5   3      777.84      820.59     12.82 o 
   1  -5   3        3.61        3.93      1.02 o 
   2  -5   3       22.80       17.47      1.98 o 
   3  -5   3        0.73       -0.05      1.25 o 
   4  -5   3      327.74      296.07      9.76 o 
   5  -5   3       62.25       65.24      7.38 o 
   6  -5   3        8.38        5.23      2.84 o 
   7  -5   3       42.48       39.32      6.20 o 
   8  -5   3        7.84       11.04      3.50 o 
  -9  -4   3       18.92       13.27      3.74 o 
  -8  -4   3       91.32       95.58      8.11 o 
  -7  -4   3        6.58        5.22      1.84 o 
  -6  -4   3       46.91       55.42      4.31 o 
  -5  -4   3       34.17       39.23      3.50 o 
  -4  -4   3       18.65       17.65      2.12 o 
  -3  -4   3        9.81       13.75      1.68 o 
  -2  -4   3      299.03      265.37      7.65 o 
  -1  -4   3        6.24        1.95      0.92 o 
   0  -4   3      204.62      233.20      7.00 o 
   1  -4   3      467.73      485.19      8.96 o 
   2  -4   3      264.56      247.09      6.53 o 
   3  -4   3       55.90       70.71      4.12 o 
   4  -4   3        9.64       12.78      2.25 o 
   5  -4   3        0.08       -0.59      1.30 o 
   6  -4   3       41.00       31.78      5.01 o 
   7  -4   3       23.02       24.07      4.91 o 
   8  -4   3       28.21       28.46      5.45 o 
  -9  -3   3      152.30      181.98     10.48 o 
  -8  -3   3       23.92       24.06      3.60 o 
  -7  -3   3       52.54       54.64      4.04 o 
  -6  -3   3      118.09      123.30      5.32 o 
  -5  -3   3      495.79      477.64     11.84 o 
  -4  -3   3      207.64      221.69      6.96 o 
  -3  -3   3       29.79       38.47      4.17 o 
  -2  -3   3      179.98      115.92     36.34 o 
  -1  -3   3       12.16       14.12      1.58 o 
   0  -3   3        0.24        2.48      0.96 o 
   1  -3   3      701.97      729.28     16.72 o 
   2  -3   3        2.10        1.71      0.75 o 
   3  -3   3        8.29        7.16      2.78 o 
   4  -3   3        0.71        3.80      1.35 o 
   5  -3   3       13.08       17.04      1.87 o 
   6  -3   3        0.57        0.87      1.01 o 
   7  -3   3        3.28        3.23      1.80 o 
   8  -3   3        0.04       -3.60      3.60 o 
  -9  -2   3       10.75        5.08      3.67 o 
  -8  -2   3       11.43        6.64      1.76 o 
  -7  -2   3        0.36        3.51      1.63 o 
  -6  -2   3       79.02       61.61      4.66 o 
  -5  -2   3      126.26      131.00      5.70 o 
  -4  -2   3      234.86      240.16      5.55 o 
  -3  -2   3       60.84       62.33      3.22 o 
  -2  -2   3     2603.92     2676.89     34.61 o 
  -1  -2   3      230.00      242.84      6.32 o 
   0  -2   3       39.12       37.91      2.48 o 
   1  -2   3      524.48      561.09     14.48 o 
   2  -2   3       37.32       50.24      2.74 o 
   3  -2   3     1294.04     1300.79     13.13 o 
   4  -2   3       64.36       69.44      3.28 o 
   5  -2   3       46.54       50.09      3.70 o 
   6  -2   3      207.45      210.80      6.56 o 
   7  -2   3       12.82        6.29      3.21 o 
   8  -2   3       47.39       47.17      7.41 o 
   9  -2   3        9.95        8.99      4.23 o 
  -9  -1   3       29.54       33.86      8.82 o 
  -8  -1   3      340.49      337.98     10.94 o 
  -7  -1   3      426.96      364.58      9.02 o 
  -6  -1   3        0.78        0.34      0.89 o 
  -5  -1   3      439.18      441.15      8.19 o 
  -4  -1   3        0.14        0.18      0.65 o 
  -3  -1   3      452.04      414.49      7.36 o 
  -2  -1   3      643.34      674.48      8.57 o 
  -1  -1   3       51.03       63.28      3.06 o 
   0  -1   3     1982.31     2008.89     24.60 o 
   1  -1   3      326.15      363.29      7.21 o 
   2  -1   3     2748.90     3030.10     20.34 o 
   3  -1   3      206.16      249.19      5.12 o 
   4  -1   3       75.39       87.12      4.47 o 
   5  -1   3      828.60      828.53     10.81 o 
   6  -1   3       29.63       25.98      2.91 o 
   7  -1   3        5.76        4.99      1.70 o 
   8  -1   3       92.81       95.71      6.09 o 
   9  -1   3       89.66      106.63     11.21 o 
  -9   0   3        8.81        6.05      4.89 o 
  -8   0   3      196.71      190.39      9.01 o 
  -7   0   3      158.05      143.51      5.50 o 
  -6   0   3      351.02      340.52      6.88 o 
  -5   0   3       32.18       28.78      1.90 o 
  -4   0   3       22.04       19.59      1.38 o 
  -3   0   3       75.83       80.50      2.75 o 
  -2   0   3      198.60      201.78      4.27 o 
  -1   0   3     1845.70     1843.20     43.98 o 
   0   0   3       69.34       94.08      5.07 o 
   1   0   3       22.14       20.98      1.38 o 
   2   0   3     2568.80     2723.28     25.89 o 
   3   0   3     4274.42     4760.63     50.46 o 
   4   0   3       13.23       16.02      1.33 o 
   5   0   3        1.03        2.05      0.70 o 
   6   0   3      393.74      373.59     12.34 o 
   7   0   3       94.10       83.51      7.88 o 
   8   0   3        2.88        2.84      1.63 o 
   9   0   3       41.78       47.98      6.15 o 
  -9   1   3       27.21       33.53      6.16 o 
  -8   1   3       24.39       20.58      3.89 o 
  -7   1   3       12.06        5.27      1.96 o 
  -6   1   3       20.58       21.36      2.83 o 
  -5   1   3       54.66       52.47      4.27 o 
  -4   1   3     1178.82     1192.80     14.03 o 
  -3   1   3      283.99      263.12      4.69 o 
  -2   1   3      113.61       99.28      2.85 o 
  -1   1   3     1771.19     1907.05     15.25 o 
   0   1   3      529.62      502.52     11.95 o 
   1   1   3       98.17       85.20      3.23 o 
   2   1   3     1576.78     1614.82     24.45 o 
   3   1   3       18.05       24.47      1.31 o 
   4   1   3      139.43      136.27      3.60 o 
   5   1   3        9.36       10.96      1.22 o 
   6   1   3     2111.87     2122.57     23.57 o 
   7   1   3      910.09      863.02     17.31 o 
   8   1   3       24.76       23.04      3.17 o 
   9   1   3       31.32       32.65      4.68 o 
  -9   2   3       36.45       53.81     11.29 o 
  -8   2   3      151.31      152.80     11.73 o 
  -7   2   3      180.19      192.64      9.85 o 
  -6   2   3       79.25       70.42      3.98 o 
  -5   2   3       14.74       13.67      1.93 o 
  -4   2   3       24.61       29.60      2.60 o 
  -3   2   3      245.33      244.97      5.89 o 
  -2   2   3        2.98        1.62      0.47 o 
  -1   2   3      826.09      808.60      8.44 o 
   0   2   3        3.09        6.45      0.96 o 
   1   2   3      252.25      255.92      7.94 o 
   2   2   3       60.91       62.83      2.55 o 
   3   2   3      101.68       91.47      2.54 o 
   4   2   3      259.76      231.42      4.70 o 
   5   2   3       55.30       52.41      2.60 o 
   6   2   3      183.18      178.73      5.59 o 
   7   2   3     1997.56     2052.10     26.30 o 
   8   2   3        0.63       -0.41      1.62 o 
   9   2   3       72.03       76.25      7.10 o 
  -8   3   3        0.09       -5.11      5.11 o 
  -7   3   3       22.32       31.64      6.24 o 
  -6   3   3        7.94        5.53      1.52 o 
  -5   3   3       10.77       13.87      2.18 o 
  -4   3   3      146.26      168.08      5.21 o 
  -3   3   3      720.50      751.78     11.10 o 
  -2   3   3       81.39       77.68      2.73 o 
  -1   3   3       10.49        9.00      0.93 o 
   0   3   3     2835.21     2781.37     20.89 o 
   1   3   3     3649.69     3785.88     35.73 o 
   2   3   3       21.23       24.30      1.94 o 
   3   3   3       34.56       37.84      1.73 o 
   4   3   3      417.32      375.23      5.71 o 
   5   3   3      740.63      696.08      8.46 o 
   6   3   3        0.03        0.65      0.78 o 
   7   3   3       22.76       18.86      2.05 o 
   8   3   3        0.28       -1.25      1.25 o 
   9   3   3        3.66        3.37      5.43 o 
  -8   4   3        6.83        6.68      4.22 o 
  -7   4   3       44.11       47.20      9.75 o 
  -6   4   3        3.42        2.35      1.37 o 
  -5   4   3      308.30      327.96     11.78 o 
  -4   4   3      364.16      376.73      8.22 o 
  -3   4   3      138.47      143.77      3.71 o 
  -2   4   3      471.90      427.64      8.85 o 
  -1   4   3       12.13       18.31      1.29 o 
   0   4   3      842.01      813.75     19.52 o 
   1   4   3      396.50      388.99      6.75 o 
   2   4   3       42.54       35.99      3.39 o 
   3   4   3      790.60      762.23     15.70 o 
   4   4   3       76.19       58.59      4.61 o 
   5   4   3       57.46       53.26      2.71 o 
   6   4   3      846.47      792.84     19.16 o 
   7   4   3       11.86       11.27      1.59 o 
   8   4   3       32.69       38.88      5.42 o 
   9   4   3       91.53       99.42      8.72 o 
  -8   5   3       22.53       24.89      6.80 o 
  -7   5   3        6.93       11.93      4.37 o 
  -6   5   3        0.06       -0.09      2.54 o 
  -5   5   3       19.41       21.91      2.46 o 
  -4   5   3      105.02      108.00      4.42 o 
  -3   5   3      600.77      579.30      9.69 o 
  -2   5   3        0.02        0.32      0.77 o 
  -1   5   3      280.16      312.30      7.92 o 
   0   5   3      879.53      944.79     12.59 o 
   1   5   3     2803.48     2807.53     50.30 o 
   2   5   3      150.06      169.80      7.48 o 
   3   5   3      563.98      530.31     10.83 o 
   4   5   3      130.94      131.48      4.62 o 
   5   5   3       15.67       20.28      2.50 o 
   6   5   3       27.28       23.26      2.91 o 
   7   5   3      124.31      122.09      9.03 o 
   8   5   3       25.59       30.34      5.10 o 
   9   5   3      162.39      196.90     12.75 o 
  -7   6   3       31.72       28.99      7.29 o 
  -6   6   3       44.05       57.17      8.67 o 
  -5   6   3      421.09      458.00     22.23 o 
  -4   6   3      159.29      144.29      6.81 o 
  -3   6   3        6.02       35.57      5.71 o 
  -2   6   3       35.31       38.39      2.86 o 
  -1   6   3      117.25      138.75      4.94 o 
   0   6   3      443.10      438.86     10.07 o 
   1   6   3      432.88      430.64     12.82 o 
   2   6   3        0.02        0.23      0.79 o 
   3   6   3      466.02      433.61      8.28 o 
   4   6   3      348.42      347.46      9.29 o 
   5   6   3      138.56      139.28      6.42 o 
   6   6   3       56.46       62.92      4.77 o 
   7   6   3       25.45       27.52      3.45 o 
   8   6   3      160.31      191.51     12.27 o 
   9   6   3        5.22       11.44      3.55 o 
  -7   7   3        8.32       16.70      5.54 o 
  -6   7   3        6.95        8.96      5.90 o 
  -5   7   3      101.46      105.65     11.37 o 
  -4   7   3       22.09       19.51      4.18 o 
  -3   7   3      362.64      339.57     11.16 o 
  -2   7   3      573.23      557.46     10.80 o 
  -1   7   3      715.04      724.17     10.10 o 
   0   7   3      334.49      335.18      7.78 o 
   1   7   3       84.99       76.89      4.17 o 
   2   7   3       45.11       41.08      3.82 o 
   3   7   3        5.75        8.84      1.61 o 
   4   7   3       13.09       11.28      2.06 o 
   5   7   3      401.80      416.54     11.54 o 
   6   7   3       36.00       33.92      3.63 o 
   7   7   3        2.86        0.59      2.21 o 
   8   7   3       65.19       70.64      7.91 o 
   9   7   3       32.51       31.09      5.80 o 
  -6   8   3       48.10       66.79     10.19 o 
  -5   8   3      102.90      116.87     12.64 o 
  -4   8   3        0.19       -1.11      4.06 o 
  -3   8   3       14.91       14.48      1.54 o 
  -2   8   3      424.35      420.99     10.37 o 
  -1   8   3     3264.70     3130.02     51.27 o 
   0   8   3       68.21       64.96      3.76 o 
   1   8   3       30.30       28.79      3.13 o 
   2   8   3       96.08       89.92      6.58 o 
   3   8   3      174.35      167.47      7.34 o 
   4   8   3       18.35       16.23      2.52 o 
   5   8   3       54.16       58.59      4.67 o 
   6   8   3       39.98       34.36      3.80 o 
   7   8   3       60.93       81.82      8.23 o 
   8   8   3        3.29        0.92      2.09 o 
  -5   9   3        2.81       -1.00      5.05 o 
  -4   9   3       43.41       63.46      9.32 o 
  -3   9   3       47.46       53.78      5.77 o 
  -2   9   3       12.60        8.94      1.96 o 
  -1   9   3      234.09      222.42      7.25 o 
   0   9   3       28.08       98.05     10.19 o 
   1   9   3      101.48      111.17      6.94 o 
   2   9   3      327.01      332.44     14.21 o 
   3   9   3      185.26      171.91      8.06 o 
   4   9   3       66.61       66.71      5.67 o 
   5   9   3        2.74        1.00      2.81 o 
   6   9   3       39.80       44.83      6.26 o 
   7   9   3       14.83       16.59     11.19 o 
   8   9   3       11.88        3.82      2.85 o 
  -4  10   3        1.60        0.92      3.76 o 
  -3  10   3       63.97       68.78      6.95 o 
  -2  10   3      207.71      200.16     13.41 o 
  -1  10   3       52.85       53.12      5.55 o 
   0  10   3        0.23       -1.65      1.65 o 
   1  10   3      142.33      138.22      8.22 o 
   2  10   3       19.74       22.19      3.51 o 
   3  10   3      192.15      185.13      9.01 o 
   4  10   3       42.04       42.40      5.02 o 
   5  10   3       20.72       15.51      5.18 o 
   6  10   3        7.24       19.36      5.31 o 
   7  10   3        0.88        0.81      2.46 o 
  -3  11   3        0.48        1.37      4.45 o 
  -2  11   3        5.49        6.56      3.21 o 
  -1  11   3        0.37       -3.38      3.38 o 
   0  11   3       49.91       49.58      5.24 o 
   1  11   3      129.52      146.69      8.93 o 
   2  11   3       36.17       38.28      4.63 o 
   3  11   3        0.45        1.81      2.18 o 
   4  11   3        0.04       -1.43      2.84 o 
   5  11   3        4.92        3.94      3.13 o 
   6  11   3       33.61       39.87      7.80 o 
  -1  12   3        1.71       -1.73      9.26 o 
   0  12   3       46.12       37.68      6.52 o 
   1  12   3       12.42        3.85      8.26 o 
   2  12   3       70.31       75.09     21.55 o 
   3  12   3        6.91        7.29      3.82 o 
   4  12   3        3.37       -2.41      5.63 o 
  -4 -10   4        0.03        3.36      2.35 o 
  -3 -10   4        0.20       -1.45      2.80 o 
  -2 -10   4       70.77       80.14      9.71 o 
  -1 -10   4      137.73      135.94     12.63 o 
   0 -10   4       11.69        4.04      2.47 o 
   1 -10   4       10.14       11.28      3.44 o 
   2 -10   4       80.63       86.04      8.64 o 
  -5  -9   4        1.27       -1.03      2.46 o 
  -4  -9   4       21.55       23.78      4.91 o 
  -3  -9   4      120.91      111.84      9.98 o 
  -2  -9   4        9.01        3.55      4.05 o 
  -1  -9   4       47.78       50.62      5.62 o 
   0  -9   4       18.61        8.85      3.51 o 
   1  -9   4       69.69       75.53      7.34 o 
   2  -9   4      132.24      130.27      9.99 o 
   3  -9   4       34.01       30.06      5.20 o 
   4  -9   4       16.64       12.36      7.45 o 
  -6  -8   4       22.46       26.91      5.63 o 
  -5  -8   4      115.97      126.87     11.39 o 
  -4  -8   4       53.75       57.36      6.66 o 
  -3  -8   4      290.56      300.89     13.30 o 
  -2  -8   4       26.94       23.60      4.00 o 
  -1  -8   4       29.18       27.95      4.05 o 
   0  -8   4        0.10        3.01      2.04 o 
   1  -8   4      377.33      405.85     16.06 o 
   2  -8   4        0.05        1.04      4.27 o 
   3  -8   4       50.77       60.33     10.90 o 
   4  -8   4       16.93       16.07      4.06 o 
   5  -8   4       91.63       87.59      9.28 o 
  -7  -7   4       23.37       25.95      5.46 o 
  -6  -7   4        0.56       -0.36      1.94 o 
  -5  -7   4        0.94        3.68      2.26 o 
  -4  -7   4      334.53      325.43     14.75 o 
  -3  -7   4       42.95       47.69      4.25 o 
  -2  -7   4      173.74      169.83      9.42 o 
  -1  -7   4      166.83      150.68     11.17 o 
   0  -7   4      178.59      175.57      9.62 o 
   1  -7   4       51.79       52.62      4.28 o 
   2  -7   4      487.01      468.44     20.71 o 
   3  -7   4      144.93      172.47     10.73 o 
   4  -7   4        0.13       -2.20      2.20 o 
   5  -7   4       55.56       60.42      7.31 o 
   6  -7   4      130.09      157.78     12.49 o 
  -8  -6   4        6.03        9.98      3.91 o 
  -7  -6   4       11.09       10.00      3.13 o 
  -6  -6   4       96.11      105.68      8.75 o 
  -5  -6   4      244.48      245.38     16.27 o 
  -4  -6   4      872.36      846.24     21.01 o 
  -3  -6   4      517.47      515.43     12.87 o 
  -2  -6   4       88.23       93.74      5.56 o 
  -1  -6   4       95.71      101.32      5.73 o 
   0  -6   4        0.49        0.63      1.19 o 
   1  -6   4        1.22        3.62      1.49 o 
   2  -6   4       96.06       92.30      5.32 o 
   3  -6   4       26.95       28.40      3.48 o 
   4  -6   4        2.60        2.49      1.39 o 
   5  -6   4       84.36       91.61     10.38 o 
   6  -6   4        0.24        0.50      3.24 o 
   7  -6   4        6.13       10.20      9.89 o 
  -8  -5   4        0.25        2.57      3.04 o 
  -7  -5   4      323.32      359.32     17.27 o 
  -6  -5   4        0.79       -0.58      2.03 o 
  -5  -5   4      277.52      269.64      9.75 o 
  -4  -5   4     2030.10     1985.54     27.61 o 
  -3  -5   4      852.84      842.98     14.42 o 
  -2  -5   4       26.15       26.70      2.61 o 
  -1  -5   4      200.29      210.30      9.10 o 
   0  -5   4      295.44      322.73     11.49 o 
   1  -5   4       61.81       60.37      4.61 o 
   2  -5   4      290.40      290.40      9.18 o 
   3  -5   4      125.13      115.66      6.67 o 
   4  -5   4        0.07        1.19      1.70 o 
   5  -5   4       18.32       22.78      4.34 o 
   6  -5   4       79.04       74.95      8.00 o 
   7  -5   4       50.27       54.46      7.25 o 
  -8  -4   4        0.37       -3.06      3.06 o 
  -7  -4   4        7.96       15.37      3.90 o 
  -6  -4   4        1.42        0.92      1.59 o 
  -5  -4   4       17.75       22.86      2.94 o 
  -4  -4   4      769.20      747.27     21.09 o 
  -3  -4   4        8.39        9.02      1.79 o 
  -2  -4   4        8.06       10.17      1.63 o 
  -1  -4   4      874.14      862.80     17.38 o 
   0  -4   4     1421.39     1463.93     18.93 o 
   1  -4   4      898.46      946.18     13.66 o 
   2  -4   4      259.71      259.07      6.84 o 
   3  -4   4        0.12        1.26      1.12 o 
   4  -4   4      251.98      223.62      9.04 o 
   5  -4   4        0.69        1.54      3.74 o 
   6  -4   4       30.98       34.97      6.72 o 
   7  -4   4       15.33       21.45      3.70 o 
   8  -4   4        4.55       10.30      6.95 o 
  -9  -3   4       41.70       50.74      8.29 o 
  -8  -3   4        5.47        7.45      2.82 o 
  -7  -3   4      124.80      131.87     12.28 o 
  -6  -3   4       37.10       38.15      3.85 o 
  -5  -3   4      306.64      287.71      8.77 o 
  -4  -3   4       29.59       29.80      3.22 o 
  -3  -3   4      178.98      159.82      6.63 o 
  -2  -3   4      699.58      718.15     13.05 o 
  -1  -3   4     1463.78     1593.38     22.14 o 
   0  -3   4      559.22      646.80     11.90 o 
   1  -3   4      414.30      439.45     14.71 o 
   2  -3   4        0.60        4.43      1.56 o 
   3  -3   4      381.81      382.79     12.43 o 
   4  -3   4        0.30        0.79      1.15 o 
   5  -3   4      174.97      159.49      5.68 o 
   6  -3   4      240.95      222.95      8.25 o 
   7  -3   4        2.83        2.30      2.05 o 
   8  -3   4      121.37      150.63     14.13 o 
  -9  -2   4       16.26       17.76      7.36 o 
  -8  -2   4        1.06        2.97      1.76 o 
  -7  -2   4        1.40        0.42      1.37 o 
  -6  -2   4      175.76      155.00      6.73 o 
  -5  -2   4       44.27       40.13      3.69 o 
  -4  -2   4        6.24        6.37      2.06 o 
  -3  -2   4      216.05      206.15      8.55 o 
  -2  -2   4      130.65      142.51      5.11 o 
  -1  -2   4        8.98       10.89      1.50 o 
   0  -2   4     2869.40     3055.89     22.22 o 
   1  -2   4      119.94      103.11      6.55 o 
   2  -2   4      228.86      235.91      6.84 o 
   3  -2   4      297.86      326.21      9.31 o 
   4  -2   4      145.17      136.37      3.93 o 
   5  -2   4      235.94      247.72      7.52 o 
   6  -2   4        8.85        3.63      1.52 o 
   7  -2   4       36.89       36.38      4.53 o 
   8  -2   4        2.30        3.86      5.99 o 
   9  -2   4       32.43       31.01      6.94 o 
  -9  -1   4        2.52        6.63      4.00 o 
  -8  -1   4       30.10       27.11      3.74 o 
  -7  -1   4        9.12        8.43      2.10 o 
  -6  -1   4       78.06       78.84      4.05 o 
  -5  -1   4       67.17       64.57      3.53 o 
  -4  -1   4       14.43        9.89      1.31 o 
  -3  -1   4      217.48      225.69      5.79 o 
  -2  -1   4      241.69      236.31      5.21 o 
  -1  -1   4       13.54        7.00      1.23 o 
   0  -1   4      340.34      377.02     15.01 o 
   1  -1   4       42.93       41.32      2.61 o 
   2  -1   4      235.01      250.18      7.34 o 
   3  -1   4      452.91      583.09      9.78 o 
   4  -1   4      112.89      116.58      3.98 o 
   5  -1   4        8.86        8.82      1.56 o 
   6  -1   4        5.88        4.16      1.65 o 
   7  -1   4       92.39       93.77      6.70 o 
   8  -1   4       47.81       47.42      4.50 o 
   9  -1   4       10.70        1.58      2.89 o 
  -9   0   4       40.09       60.82     21.44 o 
  -8   0   4       36.70       47.39      4.75 o 
  -7   0   4       25.51       23.74      3.24 o 
  -6   0   4       69.21       65.64      3.49 o 
  -5   0   4      281.78      291.36      7.11 o 
  -4   0   4       65.55       68.40      2.88 o 
  -3   0   4      134.67      123.32      4.06 o 
  -2   0   4       39.95       46.28      2.61 o 
  -1   0   4       79.48       83.35      3.58 o 
   0   0   4      781.13      898.99     18.11 o 
   1   0   4      788.96      843.48     16.84 o 
   2   0   4      136.06      130.47      3.93 o 
   3   0   4       48.25       54.03      2.51 o 
   4   0   4      131.06      184.46      4.64 o 
   5   0   4      140.14      140.38      4.40 o 
   6   0   4       20.20       22.32      2.12 o 
   7   0   4       29.42       28.09      3.36 o 
   8   0   4        1.46        3.51      1.63 o 
   9   0   4       43.25       39.88      6.84 o 
  -9   1   4       45.40       48.41     10.28 o 
  -8   1   4       99.43       91.34      7.70 o 
  -7   1   4        9.03        5.40      1.78 o 
  -6   1   4      452.94      430.15     22.14 o 
  -5   1   4       10.58        9.65      1.24 o 
  -4   1   4       17.12       18.58      1.45 o 
  -3   1   4      688.73      703.28      9.60 o 
  -2   1   4      419.35      413.68      6.81 o 
  -1   1   4      298.17      288.44      5.77 o 
   0   1   4      212.05      233.37     10.60 o 
   1   1   4      158.39      176.33      5.39 o 
   2   1   4       10.82       40.68      2.64 o 
   3   1   4     1197.91     1209.34     11.02 o 
   4   1   4      584.38      597.30      7.22 o 
   5   1   4        0.79        1.47      0.69 o 
   6   1   4       66.05       64.07      3.45 o 
   7   1   4        0.73        0.12      1.06 o 
   8   1   4      127.01      131.91      7.34 o 
   9   1   4       12.60        9.29      2.42 o 
  -8   2   4      136.68      142.09     12.00 o 
  -7   2   4      452.53      461.58     16.46 o 
  -6   2   4      108.01      105.57      5.59 o 
  -5   2   4        9.91       14.02      2.03 o 
  -4   2   4       84.43       71.79      3.48 o 
  -3   2   4        0.45        0.37      0.31 o 
  -2   2   4      163.76      171.07      5.48 o 
  -1   2   4      104.47      110.20      4.72 o 
   0   2   4       77.50       70.08      3.56 o 
   1   2   4      597.77      605.03      8.92 o 
   2   2   4     4329.80     4586.73     41.78 o 
   3   2   4      601.43      633.20     11.41 o 
   4   2   4      472.75      486.05      7.24 o 
   5   2   4      267.87      255.87      5.51 o 
   6   2   4       24.43       28.60      2.42 o 
   7   2   4      123.96      121.98      5.10 o 
   8   2   4        0.76        4.15      1.69 o 
   9   2   4       47.23       51.61      8.31 o 
  -8   3   4       26.22       18.98      7.14 o 
  -7   3   4      115.84      123.84      6.81 o 
  -6   3   4       29.40       22.43      2.32 o 
  -5   3   4      127.25      138.73      5.19 o 
  -4   3   4        0.67        0.30      0.77 o 
  -3   3   4        2.08        1.65      0.57 o 
  -2   3   4       87.13       82.48      3.04 o 
  -1   3   4      558.14      563.29      8.95 o 
   0   3   4       70.72       79.69      3.46 o 
   1   3   4      802.99      783.63     10.97 o 
   2   3   4      905.69      909.50     16.78 o 
   3   3   4     1374.59     1424.26     11.87 o 
   4   3   4       46.38       46.12      2.17 o 
   5   3   4      833.14      814.51      9.77 o 
   6   3   4     1140.32     1090.02     17.87 o 
   7   3   4      197.93      190.07      6.29 o 
   8   3   4       13.70       13.81      3.35 o 
   9   3   4       95.28      101.73      8.32 o 
  -8   4   4       60.94       55.52      9.12 o 
  -7   4   4       11.77        8.23      7.48 o 
  -6   4   4       29.61       26.69      3.02 o 
  -5   4   4      213.82      208.21      7.95 o 
  -4   4   4      597.00      570.99     11.09 o 
  -3   4   4        0.77       -0.22      0.35 o 
  -2   4   4       77.59       78.50      3.30 o 
  -1   4   4      339.09      354.32      6.72 o 
   0   4   4     1374.03     1429.14     12.29 o 
   1   4   4       58.97       51.69      2.57 o 
   2   4   4       22.87       30.33      3.00 o 
   3   4   4       51.87       40.78      2.43 o 
   4   4   4       19.96       14.30      1.45 o 
   5   4   4      114.78       98.49      3.50 o 
   6   4   4     2698.42     2685.02     31.40 o 
   7   4   4      246.13      232.95      7.09 o 
   8   4   4        3.15        1.05      1.85 o 
   9   4   4      104.95      123.86     11.50 o 
  -8   5   4       57.87       53.35      9.24 o 
  -7   5   4       48.66       55.06      8.74 o 
  -6   5   4        0.10       -1.37      1.37 o 
  -5   5   4       16.38       12.40      2.86 o 
  -4   5   4       75.84       74.39      4.61 o 
  -3   5   4        4.33        2.30      1.12 o 
  -2   5   4       51.75       45.13      2.15 o 
  -1   5   4      894.43      852.18     12.51 o 
   0   5   4      170.95      161.20      5.07 o 
   1   5   4       50.88       62.86      3.18 o 
   2   5   4      150.60      156.85      8.84 o 
   3   5   4      954.35      936.53     17.01 o 
   4   5   4       38.40       31.08      1.89 o 
   5   5   4      244.07      227.91      9.19 o 
   6   5   4      572.04      581.69     24.15 o 
   7   5   4      355.13      357.07     12.36 o 
   8   5   4        3.32        1.14      2.93 o 
   9   5   4       58.60       59.53      7.27 o 
  -7   6   4       22.43       32.46      7.06 o 
  -6   6   4       24.61       20.26      5.62 o 
  -5   6   4       11.84        7.30      2.55 o 
  -4   6   4      198.81      189.39     11.03 o 
  -3   6   4      768.89      750.13     17.86 o 
  -2   6   4        1.04        2.59      0.78 o 
  -1   6   4       91.92       90.48      3.63 o 
   0   6   4     2019.68     1995.64     32.65 o 
   1   6   4      238.88      240.32      7.81 o 
   2   6   4       33.63       30.57      1.96 o 
   3   6   4      120.49      120.25      3.76 o 
   4   6   4       10.97       11.19      0.86 o 
   5   6   4      971.21      956.76     25.51 o 
   6   6   4        8.31        8.61      2.84 o 
   7   6   4       72.59       67.20      7.03 o 
   8   6   4        0.51        3.67      2.74 o 
   9   6   4        0.11        1.45      3.12 o 
  -7   7   4       12.60       14.40      5.69 o 
  -6   7   4        2.29        9.27      4.01 o 
  -5   7   4      202.70      214.68     16.31 o 
  -4   7   4      278.79      291.13     17.79 o 
  -3   7   4        0.96       -0.19      1.09 o 
  -2   7   4       12.05       11.31      1.50 o 
  -1   7   4        3.38        4.26      1.09 o 
   0   7   4      481.55      458.05      8.68 o 
   1   7   4        6.81        7.23      1.21 o 
   2   7   4       17.50       17.52      2.40 o 
   3   7   4      353.73      342.55      9.16 o 
   4   7   4       31.77       29.19      1.71 o 
   5   7   4      202.15      189.07      6.65 o 
   6   7   4       14.74       11.18      1.93 o 
   7   7   4       40.57       47.57      6.10 o 
   8   7   4       21.86       34.88      6.20 o 
   9   7   4      219.04      257.80     15.51 o 
  -6   8   4       14.78       15.32      5.33 o 
  -5   8   4        3.69        4.20      3.66 o 
  -4   8   4       21.11       24.67      5.74 o 
  -3   8   4      173.46      177.00      6.87 o 
  -2   8   4       16.65       16.54      1.99 o 
  -1   8   4      159.40      153.26      8.05 o 
   0   8   4      356.62      341.65      9.93 o 
   1   8   4      462.41      453.63      9.86 o 
   2   8   4        0.20        0.52      1.34 o 
   3   8   4      612.32      601.23     17.66 o 
   4   8   4       38.97       34.36      1.72 o 
   5   8   4       26.25       22.41      3.44 o 
   6   8   4        1.81       -1.37      2.08 o 
   7   8   4      129.22      142.58     10.81 o 
   8   8   4       11.79       15.63      4.23 o 
  -5   9   4       20.56       14.12      5.41 o 
  -4   9   4        0.12        5.06      4.02 o 
  -3   9   4       30.23       28.86      5.10 o 
  -2   9   4      379.17      370.27     11.73 o 
  -1   9   4       94.67       88.34      4.69 o 
   0   9   4      144.75      153.67      6.07 o 
   1   9   4      115.36      112.11      7.31 o 
   2   9   4        9.43        7.01      2.19 o 
   3   9   4      115.31      123.33      6.96 o 
   4   9   4      170.33      169.37     10.54 o 
   5   9   4        6.09        4.53      3.01 o 
   6   9   4        8.04        5.47      2.64 o 
   7   9   4       53.46       67.82      7.86 o 
   8   9   4        8.68       11.79      3.83 o 
  -4  10   4       31.30       29.89     11.51 o 
  -3  10   4      173.12      197.42     16.02 o 
  -2  10   4      559.52      549.96     21.68 o 
  -1  10   4       56.59       59.73      5.28 o 
   0  10   4       13.59       15.13      3.56 o 
   1  10   4      121.75      123.86      7.94 o 
   2  10   4       37.06       33.40      4.65 o 
   3  10   4       20.74       16.56      3.96 o 
   4  10   4       15.58        9.67      3.74 o 
   5  10   4        2.21       -2.43      7.09 o 
   6  10   4        1.00        3.83      3.27 o 
   7  10   4        0.01       -2.65      2.65 o 
  -3  11   4        6.98       14.10      5.38 o 
  -2  11   4      385.78      366.55     18.77 o 
  -1  11   4      371.49      349.98     18.31 o 
   0  11   4        2.63        2.26      2.12 o 
   1  11   4       43.91       51.20      5.54 o 
   2  11   4       27.79       24.96      3.94 o 
   3  11   4        0.15        1.84      5.12 o 
   4  11   4       17.25       17.41      5.24 o 
   5  11   4       60.77       60.06      8.77 o 
   6  11   4        1.52       -1.22      3.40 o 
  -1  12   4       25.63       13.92      4.37 o 
   0  12   4        2.79       10.95      8.72 o 
   1  12   4       41.08       51.38      5.66 o 
   2  12   4      131.75      139.89     12.15 o 
   3  12   4       46.98       55.55      7.98 o 
   4  12   4        8.22        1.32      5.17 o 
  -3 -10   5       38.29       19.34      9.32 o 
  -2 -10   5        3.16       -0.70      2.39 o 
  -1 -10   5       14.57        3.80      5.82 o 
   0 -10   5        0.80       -0.22      6.16 o 
   1 -10   5       40.70       32.54      5.50 o 
  -5  -9   5        7.63        5.20      5.69 o 
  -4  -9   5        4.83        4.29      5.78 o 
  -3  -9   5       33.19       31.04      6.14 o 
  -2  -9   5       38.73       35.35      4.90 o 
  -1  -9   5       10.75       10.10      3.01 o 
   0  -9   5       77.31       80.34      7.68 o 
   1  -9   5        9.03        5.17      2.73 o 
   2  -9   5      132.09      136.17     10.52 o 
   3  -9   5      139.70      155.75     12.60 o 
  -6  -8   5       34.23       34.07      5.86 o 
  -5  -8   5        0.78        3.11      2.14 o 
  -4  -8   5        0.04       -0.52      2.08 o 
  -3  -8   5      272.86      288.74     16.95 o 
  -2  -8   5       55.99       48.60     10.91 o 
  -1  -8   5       88.19       85.44     10.59 o 
   0  -8   5       32.72       43.50      5.43 o 
   1  -8   5      200.45      218.39     12.36 o 
   2  -8   5        1.43        8.44      2.68 o 
   3  -8   5      116.67      119.33      9.88 o 
   4  -8   5       93.29      106.40      9.68 o 
   5  -8   5        8.77        0.80      2.66 o 
  -7  -7   5      159.58      173.78     12.68 o 
  -6  -7   5        1.41        4.34      2.58 o 
  -5  -7   5      177.97      179.16     11.81 o 
  -4  -7   5        5.53        0.40      2.13 o 
  -3  -7   5       51.26       54.84      7.20 o 
  -2  -7   5       15.80       18.56      4.63 o 
  -1  -7   5      205.14      211.60     13.94 o 
   0  -7   5        2.97        5.90      2.01 o 
   1  -7   5      281.64      249.98      9.53 o 
   2  -7   5      180.27      183.92     10.86 o 
   3  -7   5       37.01       37.39      4.31 o 
   4  -7   5      107.76      104.52      9.31 o 
   5  -7   5       38.34       53.96      7.26 o 
   6  -7   5       35.99       23.30      6.37 o 
  -7  -6   5       89.54       81.27      8.70 o 
  -6  -6   5       80.50      102.90      9.04 o 
  -5  -6   5        5.70        5.91      2.63 o 
  -4  -6   5       74.28       58.58      6.35 o 
  -3  -6   5       51.20       51.09      5.02 o 
  -2  -6   5       82.13       84.73     11.18 o 
  -1  -6   5      120.66      110.70     13.18 o 
   0  -6   5        3.97        6.23      2.66 o 
   1  -6   5       79.76       73.14      6.61 o 
   2  -6   5      166.19      169.42      7.14 o 
   3  -6   5        1.82        5.13      2.01 o 
   4  -6   5       12.50       16.94      2.77 o 
   5  -6   5       68.78       64.61      7.30 o 
   6  -6   5       54.63       60.19      7.77 o 
  -8  -5   5        9.67       10.04      3.15 o 
  -7  -5   5        2.69        5.21      2.64 o 
  -6  -5   5       79.94       88.63      8.04 o 
  -5  -5   5        1.01        1.37      1.83 o 
  -4  -5   5       68.29       66.89      5.16 o 
  -3  -5   5      786.30      757.68     16.27 o 
  -2  -5   5      142.22      139.45      7.91 o 
  -1  -5   5      177.08      190.39      7.90 o 
   0  -5   5        0.25        2.72      2.16 o 
   1  -5   5     1386.55     1276.68     73.38 o 
   2  -5   5        8.90       11.11      1.98 o 
   3  -5   5        6.88        6.99      1.50 o 
   4  -5   5      187.11      183.41      7.89 o 
   5  -5   5      139.14      115.71      9.27 o 
   6  -5   5       15.68        8.74      4.74 o 
   7  -5   5       28.36       21.33      4.85 o 
  -8  -4   5       34.41       45.72      7.87 o 
  -7  -4   5       77.66       82.96      6.78 o 
  -6  -4   5       12.04       10.52      3.11 o 
  -5  -4   5      286.03      285.76     10.56 o 
  -4  -4   5      491.06      457.42     12.92 o 
  -3  -4   5       47.24       45.78      4.74 o 
  -2  -4   5      411.03      416.86     12.94 o 
  -1  -4   5       39.29       34.75      3.91 o 
   0  -4   5        2.25       -0.73      1.10 o 
   1  -4   5       63.36       77.85      6.33 o 
   2  -4   5      306.24      298.35      9.73 o 
   3  -4   5      403.63      424.76     10.02 o 
   4  -4   5       22.21       19.34      1.95 o 
   5  -4   5       18.26       17.98      1.99 o 
   6  -4   5       85.38       78.78     10.13 o 
   7  -4   5        2.26        5.90      3.90 o 
   8  -4   5       14.13       12.52      8.77 o 
  -8  -3   5       88.56       96.62     11.26 o 
  -7  -3   5        3.16        3.17      2.38 o 
  -6  -3   5        6.53        7.10      2.39 o 
  -5  -3   5     1287.05     1243.09     24.39 o 
  -4  -3   5     1101.14     1080.75     18.91 o 
  -3  -3   5      455.20      438.66     10.51 o 
  -2  -3   5      222.36      236.66      7.32 o 
  -1  -3   5       34.29       49.72      4.34 o 
   0  -3   5      178.61      216.39     10.16 o 
   1  -3   5       83.56       94.65      4.47 o 
   2  -3   5       12.45       13.46      2.02 o 
   3  -3   5       18.94        9.68      3.70 o 
   4  -3   5       16.61       17.57      2.49 o 
   5  -3   5      410.76      406.14     10.70 o 
   6  -3   5       17.91       16.77      2.35 o 
   7  -3   5        1.61       -0.85      2.21 o 
   8  -3   5      113.98      107.15     17.18 o 
  -8  -2   5        7.64        6.06      3.14 o 
  -7  -2   5      258.58      283.21     13.01 o 
  -6  -2   5       17.31       19.78      3.47 o 
  -5  -2   5      495.72      497.05     13.39 o 
  -4  -2   5     1833.68     1781.43     19.91 o 
  -3  -2   5       59.13       59.30      3.81 o 
  -2  -2   5      306.76      319.91      9.55 o 
  -1  -2   5     1388.19     1284.16    203.14 o 
   0  -2   5     1508.68     1652.87     23.54 o 
   1  -2   5      115.38      109.45      6.99 o 
   2  -2   5      619.82      658.55     12.06 o 
   3  -2   5      405.50      404.78      8.37 o 
   4  -2   5       78.91       77.23      5.58 o 
   5  -2   5        3.74        6.10      1.89 o 
   6  -2   5       69.47       57.57      5.04 o 
   7  -2   5       45.80       44.34      4.19 o 
   8  -2   5       10.62       11.83      4.64 o 
  -8  -1   5       22.42       27.56      7.49 o 
  -7  -1   5       61.66       66.98      5.89 o 
  -6  -1   5      233.60      259.52     11.04 o 
  -5  -1   5      131.42      128.16      6.60 o 
  -4  -1   5      568.71      537.05     10.25 o 
  -3  -1   5      465.03      473.59      8.41 o 
  -2  -1   5       10.86        5.73      1.18 o 
  -1  -1   5      950.25     1061.75     16.02 o 
   0  -1   5     2395.58     2738.86     36.63 o 
   1  -1   5       43.14       52.10      2.93 o 
   2  -1   5       94.12       99.20      4.87 o 
   3  -1   5       31.47       29.15      2.16 o 
   4  -1   5        5.97        4.88      1.14 o 
   5  -1   5      154.12      152.89      6.90 o 
   6  -1   5        4.09        5.57      1.86 o 
   7  -1   5       23.53       21.32      3.03 o 
   8  -1   5       45.71       48.53      6.01 o 
   9  -1   5      161.01      157.77     14.31 o 
  -8   0   5       76.98       78.28      7.41 o 
  -7   0   5       48.72       42.12      6.62 o 
  -6   0   5      138.68      131.79      7.21 o 
  -5   0   5       31.10       27.92      3.38 o 
  -4   0   5       51.42       56.28      4.13 o 
  -3   0   5      361.26      344.78      7.41 o 
  -2   0   5      138.32      152.01      4.63 o 
  -1   0   5     4757.05     4910.21     31.30 o 
   0   0   5     1451.41     1671.76     40.67 o 
   1   0   5      318.85      341.88      9.92 o 
   2   0   5      209.31      238.33      5.63 o 
   3   0   5      289.99      298.62      7.44 o 
   4   0   5      732.10      782.13     15.42 o 
   5   0   5        1.83        2.35      0.76 o 
   6   0   5      112.65       99.81      4.58 o 
   7   0   5       49.52       53.34      4.68 o 
   8   0   5       13.01       12.87      2.45 o 
   9   0   5       33.50       44.24      7.23 o 
  -8   1   5        1.80        3.96      4.55 o 
  -7   1   5       32.73       32.04      3.79 o 
  -6   1   5       75.48       55.87      6.98 o 
  -5   1   5        0.06        0.88      0.98 o 
  -4   1   5      174.31      186.85      6.06 o 
  -3   1   5       42.66       43.45      2.65 o 
  -2   1   5      171.60      165.89      4.54 o 
  -1   1   5      364.63      380.35      9.48 o 
   0   1   5      914.86      906.05     11.97 o 
   1   1   5     1388.12     1428.74     20.23 o 
   2   1   5      476.18      555.45      8.69 o 
   3   1   5       57.75       64.41      4.35 o 
   4   1   5       80.10       74.33      3.44 o 
   5   1   5        5.10        5.56      1.11 o 
   6   1   5      106.43      103.67      4.20 o 
   7   1   5      179.36      173.47      8.25 o 
   8   1   5        4.59        4.87      2.37 o 
   9   1   5       77.06       94.42      6.84 o 
  -8   2   5        0.14       -3.35      5.96 o 
  -7   2   5       32.33       33.21      3.71 o 
  -6   2   5       56.10       56.98      5.14 o 
  -5   2   5      261.58      259.92      9.06 o 
  -4   2   5       39.73       33.68      1.72 o 
  -3   2   5      127.56      127.79      4.29 o 
  -2   2   5      177.03      181.54      7.89 o 
  -1   2   5        1.69        3.66      1.06 o 
   0   2   5       40.79       43.87      4.16 o 
   1   2   5       78.78       73.01      4.01 o 
   2   2   5      118.36      109.29      4.30 o 
   3   2   5      279.54      374.11      7.90 o 
   4   2   5      237.13      240.52      4.85 o 
   5   2   5      112.78      107.15      4.09 o 
   6   2   5       32.16       31.01      2.59 o 
   7   2   5       68.30       69.37      4.06 o 
   8   2   5       69.65       56.70      4.99 o 
   9   2   5       13.59        8.46      2.96 o 
  -8   3   5        3.83        1.52      4.20 o 
  -7   3   5       47.99       45.90      5.44 o 
  -6   3   5       26.49       26.22      2.94 o 
  -5   3   5        1.51        1.12      0.87 o 
  -4   3   5      127.97      112.37      6.13 o 
  -3   3   5      307.67      274.91      5.11 o 
  -2   3   5      114.74       56.45     20.31 o 
  -1   3   5      278.07      278.50      6.21 o 
   0   3   5      354.71      348.10      7.84 o 
   1   3   5      180.17      166.55      5.24 o 
   2   3   5      175.61      157.40      4.12 o 
   3   3   5      202.10      212.51      9.94 o 
   4   3   5       28.95       34.71      1.90 o 
   5   3   5      121.32      124.22      4.08 o 
   6   3   5        0.33        1.03      0.80 o 
   7   3   5       21.21       22.08      2.23 o 
   8   3   5       55.61       55.73      4.82 o 
   9   3   5       69.13       63.52      8.25 o 
  -8   4   5      236.27      213.96     23.24 o 
  -7   4   5       53.30       62.86     13.64 o 
  -6   4   5      184.41      180.25      7.43 o 
  -5   4   5       14.19       14.35      1.64 o 
  -4   4   5        6.01        6.65      1.61 o 
  -3   4   5        0.71       -0.38      0.90 o 
  -2   4   5      154.66      140.53      5.10 o 
  -1   4   5       77.90       68.49      3.86 o 
   0   4   5      338.93      335.81      6.54 o 
   1   4   5       48.21       51.93      3.09 o 
   2   4   5      345.02      375.19     10.79 o 
   3   4   5     1443.69     1464.46     22.95 o 
   4   4   5      159.82      146.14      5.19 o 
   5   4   5       38.88       34.55      2.02 o 
   6   4   5      181.19      178.83      5.19 o 
   7   4   5        3.46        3.21      1.37 o 
   8   4   5      248.46      277.00     13.26 o 
   9   4   5       46.50       44.70      5.88 o 
  -7   5   5       97.32       86.50     11.17 o 
  -6   5   5        2.22        2.14      1.93 o 
  -5   5   5       13.74       14.64      1.64 o 
  -4   5   5       18.09       17.21      2.51 o 
  -3   5   5       34.70       32.10      2.77 o 
  -2   5   5      158.45      175.84      6.54 o 
  -1   5   5       13.92       14.29      1.73 o 
   0   5   5       38.49       32.34      2.82 o 
   1   5   5     1011.69      958.70     12.25 o 
   2   5   5     3165.45     3272.32     42.14 o 
   3   5   5       57.67       57.57      5.49 o 
   4   5   5        0.26        0.47      1.16 o 
   5   5   5        0.05       -0.88      1.19 o 
   6   5   5       21.14       19.45      2.08 o 
   7   5   5        0.02       -0.95      1.71 o 
   8   5   5       21.93       20.04      3.57 o 
   9   5   5        2.20        4.28      2.60 o 
  -7   6   5       22.76       28.84      6.99 o 
  -6   6   5       14.83       14.95      4.92 o 
  -5   6   5      153.23      152.98      9.18 o 
  -4   6   5        3.88        3.63      1.26 o 
  -3   6   5       33.78       32.49      2.93 o 
  -2   6   5       94.73       87.63      3.98 o 
  -1   6   5        0.34        1.16      0.99 o 
   0   6   5       22.60       20.90      1.97 o 
   1   6   5       19.12       18.30      1.60 o 
   2   6   5       22.38       18.47      1.73 o 
   3   6   5      203.34      189.46      7.86 o 
   4   6   5       57.90       59.11      3.39 o 
   5   6   5     1622.15     1612.11     28.27 o 
   6   6   5      726.69      716.06     16.14 o 
   7   6   5      249.69      253.33     10.52 o 
   8   6   5       31.24       38.44      8.85 o 
   9   6   5       40.75       45.62      6.70 o 
  -6   7   5        0.63       -3.05      3.14 o 
  -5   7   5      135.89      153.52     10.97 o 
  -4   7   5       12.51       13.12      2.98 o 
  -3   7   5        0.20        0.62      0.96 o 
  -2   7   5        8.04        6.73      1.63 o 
  -1   7   5        2.78        2.09      1.06 o 
   0   7   5      165.77      163.50      6.87 o 
   1   7   5        4.77        7.70      1.64 o 
   2   7   5      295.37      289.38      6.31 o 
   3   7   5        8.74        9.82      2.01 o 
   4   7   5      177.95      165.47      4.98 o 
   5   7   5      567.30      579.61     19.20 o 
   6   7   5      982.71     1051.87     27.12 o 
   7   7   5       50.72       48.44      6.32 o 
   8   7   5        8.15        1.84      2.55 o 
  -6   8   5        1.58        3.77      8.56 o 
  -5   8   5       34.23       25.21      6.36 o 
  -4   8   5      302.46      327.06     19.63 o 
  -3   8   5      108.01      109.54      9.39 o 
  -2   8   5       14.22       12.59      2.56 o 
  -1   8   5     1079.76     1072.69     18.68 o 
   0   8   5        0.46       -1.64      1.64 o 
   1   8   5        5.21        4.78      1.25 o 
   2   8   5        8.26        6.20      1.68 o 
   3   8   5       88.65       84.25      3.80 o 
   4   8   5      173.58      177.17      5.97 o 
   5   8   5       24.47       15.40      3.55 o 
   6   8   5       54.25       50.23      6.24 o 
   7   8   5       86.63       88.38      8.73 o 
   8   8   5       33.55       35.22      6.53 o 
  -5   9   5      117.06      115.48     13.05 o 
  -4   9   5        7.40        0.52      2.58 o 
  -3   9   5      118.08      126.88      8.38 o 
  -2   9   5       15.37       16.59      2.91 o 
  -1   9   5        5.25        2.56      2.29 o 
   0   9   5      141.57      132.77      5.82 o 
   1   9   5      172.86      160.81      6.49 o 
   2   9   5        1.25       -1.10      1.19 o 
   3   9   5        7.56        8.75      2.61 o 
   4   9   5       16.53       11.72      2.24 o 
   5   9   5      240.08      257.08     13.68 o 
   6   9   5       18.38       27.70      6.82 o 
   7   9   5       16.38       22.05      4.72 o 
   8   9   5       36.86       41.39      6.36 o 
  -4  10   5       68.46       58.12      9.39 o 
  -3  10   5        0.14        5.79      3.52 o 
  -2  10   5       47.23       39.92     11.34 o 
  -1  10   5       31.69       16.75      3.09 o 
   0  10   5      335.51      324.87     12.84 o 
   1  10   5       15.52       18.23      3.36 o 
   2  10   5       48.83       51.09      5.31 o 
   3  10   5      227.29      217.09     10.13 o 
   4  10   5        6.55        1.32      2.43 o 
   5  10   5       20.02       21.60      5.37 o 
   6  10   5       24.09       32.60      5.37 o 
   7  10   5       15.44       28.06      5.38 o 
  -3  11   5        0.37        4.62      3.43 o 
  -2  11   5        4.16        2.48      3.05 o 
  -1  11   5      147.86      127.65     11.26 o 
   0  11   5      133.64      131.35      8.55 o 
   1  11   5       82.73       80.63      6.92 o 
   2  11   5       22.19       25.45      5.24 o 
   3  11   5      275.81      295.17     17.76 o 
   4  11   5       28.53       28.30      5.93 o 
   5  11   5       15.09       16.22      5.03 o 
   6  11   5       10.47       13.59      4.66 o 
  -1  12   5       83.70       99.44     10.97 o 
   0  12   5       76.58       82.11      9.53 o 
   1  12   5        3.78        3.24      2.22 o 
   2  12   5        7.84        5.12      3.08 o 
   3  12   5       56.29       67.41      8.85 o 
   4  12   5        0.55        1.14      1.89 o 
  -4  -9   6        3.65       -1.56      3.21 o 
  -3  -9   6       69.90       88.40     16.53 o 
  -2  -9   6       29.36       28.99      5.88 o 
  -1  -9   6      129.42      131.78     10.03 o 
   0  -9   6        0.28       -0.32      1.95 o 
   1  -9   6       69.60       73.40      9.58 o 
   2  -9   6       28.19       31.12      5.60 o 
  -5  -8   6       89.06       81.41     10.93 o 
  -4  -8   6       63.07       75.70     14.72 o 
  -3  -8   6        3.52        3.89      4.79 o 
  -2  -8   6        0.55        0.14      2.72 o 
  -1  -8   6      213.99      211.61     15.54 o 
   0  -8   6      186.92      189.45     11.81 o 
   1  -8   6        3.72        7.65      3.30 o 
   2  -8   6       42.18       32.63      4.23 o 
   3  -8   6      168.60      167.30     11.72 o 
   4  -8   6       11.40        4.19      3.92 o 
  -6  -7   6        8.09        9.30      4.31 o 
  -5  -7   6       34.89       33.40      6.95 o 
  -4  -7   6       27.94       23.73      5.89 o 
  -3  -7   6       84.71       88.22      9.55 o 
  -2  -7   6      100.65       97.60     12.30 o 
  -1  -7   6       58.40       51.43      7.61 o 
   0  -7   6        0.00       -2.15      2.31 o 
   1  -7   6        1.07        2.31      6.44 o 
   2  -7   6      135.43      141.05      8.31 o 
   3  -7   6     1229.60     1282.18     25.05 o 
   4  -7   6      263.19      257.36     14.48 o 
   5  -7   6       26.92       33.14      5.91 o 
  -7  -6   6       16.31       10.86      4.58 o 
  -6  -6   6       13.46        9.64      3.96 o 
  -5  -6   6        1.13        3.73      2.68 o 
  -4  -6   6      119.12       95.43     12.65 o 
  -3  -6   6       59.75       59.11      6.37 o 
  -2  -6   6        6.49        3.78      2.54 o 
  -1  -6   6       48.57       51.40      7.11 o 
   0  -6   6       95.68       89.76      9.39 o 
   1  -6   6        2.06        5.38      2.66 o 
   2  -6   6      305.65      312.20     17.36 o 
   3  -6   6      372.55      392.11     13.15 o 
   4  -6   6      440.52      472.90     18.77 o 
   5  -6   6       51.96       55.96      7.25 o 
   6  -6   6       26.21       25.31      5.36 o 
  -7  -5   6       16.77       12.10      3.78 o 
  -6  -5   6       80.66       78.19      9.49 o 
  -5  -5   6       13.60        7.88      7.56 o 
  -4  -5   6      118.17      106.12     10.52 o 
  -3  -5   6      366.43      376.96     19.03 o 
  -2  -5   6      230.81      226.66     13.77 o 
  -1  -5   6       38.58       34.98      5.57 o 
   0  -5   6        4.65        5.23      2.09 o 
   1  -5   6      380.92      361.34     17.02 o 
   2  -5   6       37.66       28.77      7.22 o 
   3  -5   6      331.20      336.06      9.07 o 
   4  -5   6        5.98        5.69      2.04 o 
   5  -5   6       51.12       56.08      6.69 o 
   6  -5   6        0.67        0.41      3.35 o 
   7  -5   6      360.72      367.30     18.89 o 
  -8  -4   6       46.17       38.73      8.01 o 
  -7  -4   6      213.81      249.45     13.96 o 
  -6  -4   6        0.65        1.99      2.12 o 
  -5  -4   6      120.27      117.46     10.73 o 
  -4  -4   6       65.94       54.55      5.54 o 
  -3  -4   6       25.66       25.28      3.87 o 
  -2  -4   6       49.96       43.90      4.57 o 
  -1  -4   6      211.49      208.01     12.59 o 
   0  -4   6       32.81       34.21      5.22 o 
   1  -4   6     1006.20      992.10     26.89 o 
   2  -4   6      312.80      301.94     23.79 o 
   3  -4   6       48.44       45.93      3.80 o 
   4  -4   6      162.28      164.48      7.71 o 
   5  -4   6       53.36       52.06      6.18 o 
   6  -4   6      271.43      256.24     14.35 o 
   7  -4   6        0.46        3.43      2.62 o 
  -8  -3   6        5.28        4.55      5.29 o 
  -7  -3   6      120.73      135.04      9.86 o 
  -6  -3   6       34.87       38.89      5.44 o 
  -5  -3   6       30.68       28.74      4.51 o 
  -4  -3   6      452.19      431.08     13.79 o 
  -3  -3   6       12.08       11.13      2.70 o 
  -2  -3   6      305.96      301.14      9.22 o 
  -1  -3   6       41.50       41.45      3.35 o 
   0  -3   6      261.71      260.88     10.67 o 
   1  -3   6      185.52      177.64     10.94 o 
   2  -3   6        3.41        1.33      1.29 o 
   3  -3   6      469.91      474.26     17.32 o 
   4  -3   6        5.81       10.65      2.73 o 
   5  -3   6       11.05        8.38      1.37 o 
   6  -3   6      202.16      220.27     12.74 o 
   7  -3   6      127.30      123.38     11.33 o 
   8  -3   6        5.21       12.33      5.18 o 
  -8  -2   6       24.22       25.93      6.37 o 
  -7  -2   6        3.51        6.67      2.86 o 
  -6  -2   6        1.77        5.19      2.42 o 
  -5  -2   6      101.05       89.25      5.98 o 
  -4  -2   6      232.31      232.07      6.94 o 
  -3  -2   6     2755.61     2641.69     49.08 o 
  -2  -2   6        0.54        0.28      1.09 o 
  -1  -2   6        4.29        9.46      2.15 o 
   0  -2   6      514.72      521.45     14.50 o 
   1  -2   6      850.50      847.87     14.29 o 
   2  -2   6      169.92      161.81      6.27 o 
   3  -2   6      138.26      133.91      6.98 o 
   4  -2   6       52.70       63.22      5.02 o 
   5  -2   6      494.00      470.96     11.72 o 
   6  -2   6       63.16       51.38      5.00 o 
   7  -2   6        7.13        6.87      2.84 o 
   8  -2   6       15.34       12.62      3.50 o 
  -8  -1   6        7.47        3.35      4.02 o 
  -7  -1   6       64.28       74.35     13.52 o 
  -6  -1   6      314.65      332.42     18.86 o 
  -5  -1   6      409.81      416.68     20.05 o 
  -4  -1   6      732.30      734.04     16.71 o 
  -3  -1   6      385.40      389.18     11.35 o 
  -2  -1   6        0.10       -1.12      1.12 o 
  -1  -1   6       88.63       60.30      3.63 o 
   0  -1   6        3.63        4.07      4.02 o 
   1  -1   6       25.97       28.43      4.21 o 
   2  -1   6      310.59      339.57     11.58 o 
   3  -1   6       51.41       56.35      4.57 o 
   4  -1   6       61.59       68.56      4.34 o 
   5  -1   6        3.95        2.28      1.42 o 
   6  -1   6        7.62        2.77      2.03 o 
   7  -1   6      154.05      154.96      8.10 o 
   8  -1   6        6.07        9.69      3.29 o 
  -8   0   6       82.47       91.14      8.41 o 
  -7   0   6        0.61       -3.25      3.43 o 
  -6   0   6        4.49        8.47      6.25 o 
  -5   0   6     1546.68     1480.81     25.35 o 
  -4   0   6      666.88      660.82     14.44 o 
  -3   0   6      149.11      153.67      5.31 o 
  -2   0   6        0.34        1.11      0.86 o 
  -1   0   6      713.46      823.08     27.16 o 
   0   0   6      510.12      567.03     14.55 o 
   1   0   6     1232.06     1379.44     22.04 o 
   2   0   6       67.83       74.75      5.08 o 
   3   0   6       16.61       27.54      2.53 o 
   4   0   6      272.38      267.78      6.71 o 
   5   0   6      386.70      362.55      7.78 o 
   6   0   6       14.33       20.49      2.36 o 
   7   0   6        3.65        6.97      2.00 o 
   8   0   6        3.43        2.54      1.66 o 
   9   0   6      119.88      144.26     13.50 o 
  -8   1   6        9.16        8.71      3.76 o 
  -7   1   6       12.38       12.72      4.02 o 
  -6   1   6        0.98        0.07      2.60 o 
  -5   1   6      386.86      369.53     11.23 o 
  -4   1   6      161.27      148.67      6.49 o 
  -3   1   6       15.79       13.00      1.47 o 
  -2   1   6      663.58      675.68      9.10 o 
  -1   1   6     2989.88     3211.68     32.48 o 
   0   1   6      317.94      346.35     13.23 o 
   1   1   6      162.73      156.08      7.39 o 
   2   1   6      554.05      551.63     10.81 o 
   3   1   6       59.44       61.53      3.70 o 
   4   1   6        2.62        2.59      0.93 o 
   5   1   6        2.09        2.63      0.86 o 
   6   1   6        3.92        1.26      1.57 o 
   7   1   6      102.64      109.17      8.46 o 
   8   1   6       47.72       40.46      4.50 o 
   9   1   6      317.48      351.85     15.80 o 
  -8   2   6       14.79       18.03      5.39 o 
  -7   2   6      312.35      327.79     17.79 o 
  -6   2   6       31.86       38.69      6.23 o 
  -5   2   6      114.05      109.92      8.18 o 
  -4   2   6      504.63      505.91     10.08 o 
  -3   2   6      129.50      138.21      5.38 o 
  -2   2   6      273.87      278.93      7.15 o 
  -1   2   6     1058.94     1124.29     17.89 o 
   0   2   6       95.80      109.02      5.01 o 
   1   2   6      261.04      267.33     14.93 o 
   2   2   6      192.65      191.94      6.86 o 
   3   2   6      250.97      264.43      8.38 o 
   4   2   6       90.67       91.47      4.10 o 
   5   2   6       77.57       72.79      3.25 o 
   6   2   6      162.66      157.18      5.83 o 
   7   2   6        3.60        2.57      1.67 o 
   8   2   6       27.96       28.81      5.62 o 
   9   2   6      308.59      312.08     15.05 o 
  -8   3   6        9.22       12.81      6.34 o 
  -7   3   6       34.96       37.47      6.17 o 
  -6   3   6        7.37       11.45      3.15 o 
  -5   3   6      178.79      178.84     11.26 o 
  -4   3   6        1.59        3.08      0.56 o 
  -3   3   6        0.58       10.80      1.61 o 
  -2   3   6      616.72      654.01     12.84 o 
  -1   3   6     1175.99     1211.86     17.78 o 
   0   3   6       20.47       15.94      1.92 o 
   1   3   6        4.86        4.61      1.25 o 
   2   3   6       83.77       86.40      3.63 o 
   3   3   6      653.87      666.45     11.63 o 
   4   3   6      316.83      318.59      6.18 o 
   5   3   6        4.05        2.71      0.68 o 
   6   3   6       19.74       24.26      2.40 o 
   7   3   6        0.02       -0.42      1.85 o 
   8   3   6       20.06       24.15      3.46 o 
   9   3   6        4.33       -0.24      1.93 o 
  -8   4   6        6.72       -1.48      3.99 o 
  -7   4   6        0.94        3.47      3.21 o 
  -6   4   6       12.84       10.34      2.64 o 
  -5   4   6       11.46       11.26      2.97 o 
  -4   4   6       74.94       70.07      4.59 o 
  -3   4   6      154.80      143.55      5.33 o 
  -2   4   6       46.78       48.82      3.64 o 
  -1   4   6      157.62      158.72      5.57 o 
   0   4   6       99.33       91.29      4.46 o 
   1   4   6      312.29      297.08     11.81 o 
   2   4   6      609.67      615.15     23.11 o 
   3   4   6       31.61       32.90      3.08 o 
   4   4   6        0.00        0.34      0.80 o 
   5   4   6        0.12       -1.07      1.11 o 
   6   4   6      358.07      357.93      7.67 o 
   7   4   6      194.10      191.48      8.42 o 
   8   4   6        0.23       -1.91      2.52 o 
   9   4   6       46.84       39.88      5.68 o 
  -7   5   6       27.64       29.14      8.52 o 
  -6   5   6       27.69       34.17      4.83 o 
  -5   5   6      125.06      128.73      8.81 o 
  -4   5   6        3.14        1.98      1.91 o 
  -3   5   6        8.75        6.86      1.80 o 
  -2   5   6      120.18      128.88      4.69 o 
  -1   5   6        3.57        0.10      1.00 o 
   0   5   6      408.07      402.42      8.07 o 
   1   5   6        0.51        0.08      1.55 o 
   2   5   6       10.18       15.72      2.36 o 
   3   5   6       44.21       55.21      4.62 o 
   4   5   6       32.93       37.97      3.19 o 
   5   5   6       23.85       21.64      2.56 o 
   6   5   6       63.21       69.88      4.40 o 
   7   5   6        0.28        0.29      2.06 o 
   8   5   6      188.44      196.88     11.50 o 
   9   5   6        0.94       -3.83      3.83 o 
  -7   6   6       30.27       30.32      7.16 o 
  -6   6   6        9.01        4.34      3.64 o 
  -5   6   6        2.80       -0.15      1.85 o 
  -4   6   6       21.02       19.80      4.09 o 
  -3   6   6      408.73      397.44     17.29 o 
  -2   6   6        1.21        1.17      1.35 o 
  -1   6   6        2.00        2.20      1.36 o 
   0   6   6      295.80      303.04      9.97 o 
   1   6   6      139.64      155.76      6.91 o 
   2   6   6      968.38     1056.19     20.99 o 
   3   6   6       14.81       38.13      3.69 o 
   4   6   6      130.08      121.64      5.35 o 
   5   6   6      432.28      431.73      9.71 o 
   6   6   6       94.06      100.53      7.13 o 
   7   6   6      150.03      145.74      9.06 o 
   8   6   6        0.01        1.98      3.54 o 
   9   6   6        0.56       -2.82      2.82 o 
  -6   7   6       56.42       59.37      9.38 o 
  -5   7   6        5.15        6.40      2.47 o 
  -4   7   6       52.84       54.62      5.88 o 
  -3   7   6       12.41       10.52      2.06 o 
  -2   7   6        1.64        0.69      1.51 o 
  -1   7   6      259.90      247.54      8.74 o 
   0   7   6      289.02      285.62      9.92 o 
   1   7   6      342.98      328.63      9.63 o 
   2   7   6       11.51       10.54      1.60 o 
   3   7   6      129.86      126.84      6.51 o 
   4   7   6      226.52      218.58     10.36 o 
   5   7   6      102.64       99.32      3.83 o 
   6   7   6        1.01        0.23      1.99 o 
   7   7   6       19.78       21.24      4.61 o 
   8   7   6        9.44       15.15      4.06 o 
  -6   8   6       14.79       26.30      6.82 o 
  -5   8   6        4.04        5.15      4.05 o 
  -4   8   6       47.22       49.07      5.86 o 
  -3   8   6        0.87        1.25      1.55 o 
  -2   8   6      182.72      182.33      7.18 o 
  -1   8   6       25.00       28.20      2.95 o 
   0   8   6       57.88       56.45      5.08 o 
   1   8   6      882.29      847.04     14.70 o 
   2   8   6      467.08      441.35     16.18 o 
   3   8   6        4.42        0.77      1.28 o 
   4   8   6      132.12      134.21      5.31 o 
   5   8   6      272.16      280.68     14.13 o 
   6   8   6       20.90       30.92      5.18 o 
   7   8   6       18.50       22.44      4.79 o 
   8   8   6       87.40       92.85      9.44 o 
  -5   9   6       40.00       60.42      9.76 o 
  -4   9   6        0.20        5.85      3.03 o 
  -3   9   6       29.48       25.90      6.06 o 
  -2   9   6        4.10        6.08      2.32 o 
  -1   9   6       78.40       71.62      8.06 o 
   0   9   6        7.69        8.21      1.70 o 
   1   9   6       91.76       93.00      5.30 o 
   2   9   6        3.69        2.46      1.35 o 
   3   9   6       22.75       25.03      3.59 o 
   4   9   6      310.26      318.38     10.04 o 
   5   9   6      909.42      986.70     27.03 o 
   6   9   6      177.64      202.30     12.99 o 
   7   9   6      103.78      116.60     10.37 o 
  -4  10   6        0.18        1.93      2.44 o 
  -3  10   6        2.64        6.36      3.89 o 
  -2  10   6      215.43      242.16     12.41 o 
  -1  10   6        8.07        7.59      2.46 o 
   0  10   6       47.19       39.72      4.75 o 
   1  10   6        4.97        5.48      2.12 o 
   2  10   6       61.16       60.64      5.84 o 
   3  10   6        2.20        4.35      1.88 o 
   4  10   6      166.35      172.22     14.04 o 
   5  10   6      301.66      309.38     15.72 o 
   6  10   6      325.30      371.50     18.01 o 
   7  10   6        8.20        5.29      2.97 o 
  -3  11   6       23.52       24.55      6.59 o 
  -2  11   6        0.29        2.37      2.98 o 
  -1  11   6      220.50      226.15     14.74 o 
   0  11   6       21.59       25.09      3.99 o 
   1  11   6       12.91       12.33      3.11 o 
   2  11   6        2.86        0.73      1.77 o 
   3  11   6       52.79       50.03      7.77 o 
   4  11   6       43.05       51.55      8.02 o 
   5  11   6       40.99       52.00      8.45 o 
   6  11   6        8.96        1.88      3.10 o 
  -1  12   6        0.10        0.17      2.49 o 
   0  12   6       10.94       -2.09      3.71 o 
   1  12   6        5.97        6.62      2.71 o 
   2  12   6       17.74       21.97      5.33 o 
   3  12   6        0.02        3.32      4.02 o 
   4  12   6        4.62        4.59      3.43 o 
  -2  -9   7       52.32       37.12      7.19 o 
  -1  -9   7        7.01        0.56      2.20 o 
   0  -9   7        3.25       -0.06      2.99 o 
   1  -9   7        5.14        8.51      3.02 o 
  -4  -8   7        9.28        3.22      2.80 o 
  -3  -8   7      144.06      143.96     13.28 o 
  -2  -8   7       15.67        7.77      6.08 o 
  -1  -8   7        8.47       12.49      4.87 o 
   0  -8   7       41.68       41.66      5.78 o 
   1  -8   7       16.74       15.20      3.85 o 
   2  -8   7       53.74       57.13      6.17 o 
   3  -8   7        8.53       10.80      3.48 o 
  -5  -7   7        4.11        5.92      3.32 o 
  -4  -7   7       87.50      100.95     11.82 o 
  -3  -7   7        9.58       10.94      3.07 o 
  -2  -7   7       22.39       21.45      6.92 o 
  -1  -7   7       52.74       58.35      8.19 o 
   0  -7   7      159.68      156.85     13.34 o 
   1  -7   7      136.52      126.71      9.56 o 
   2  -7   7       34.05       25.33      3.78 o 
   3  -7   7        5.24        3.98      3.13 o 
   4  -7   7       27.67       22.92      5.18 o 
  -6  -6   7       52.40       66.27      8.09 o 
  -5  -6   7       10.83        9.72      4.38 o 
  -4  -6   7       23.36       19.89      5.46 o 
  -3  -6   7       40.39       35.01      5.23 o 
  -2  -6   7      183.52      170.76     18.60 o 
  -1  -6   7      362.43      373.22     19.66 o 
   0  -6   7        8.33        2.99      3.07 o 
   1  -6   7      132.30      149.50     12.33 o 
   2  -6   7        8.22       12.21      2.55 o 
   3  -6   7      116.55      122.80      7.68 o 
   4  -6   7      101.82      102.37      9.03 o 
   5  -6   7       19.65       23.79      4.84 o 
  -7  -5   7        0.38        1.84      2.32 o 
  -6  -5   7       11.80        5.55      3.46 o 
  -5  -5   7      136.71      134.06     10.68 o 
  -4  -5   7      201.28      208.68     12.71 o 
  -3  -5   7       67.16       67.45      8.68 o 
  -2  -5   7        6.84        3.09      2.52 o 
  -1  -5   7      305.49      279.28     13.43 o 
   0  -5   7       10.01        7.52      3.16 o 
   1  -5   7      142.72      142.76      8.54 o 
   2  -5   7      784.42      817.86     27.68 o 
   3  -5   7      478.23      513.91     14.73 o 
   4  -5   7       27.48       33.30      3.97 o 
   5  -5   7      136.31      143.55     10.70 o 
   6  -5   7       37.09       47.18      6.65 o 
  -7  -4   7       23.44       25.67      4.77 o 
  -6  -4   7       14.22       18.38      4.23 o 
  -5  -4   7        6.94        4.87      2.39 o 
  -4  -4   7       14.24       15.31      3.67 o 
  -3  -4   7        1.16        1.40      2.16 o 
  -2  -4   7        0.33        6.53      2.68 o 
  -1  -4   7      201.04      182.52     12.74 o 
   0  -4   7       70.16       68.86      7.92 o 
   1  -4   7        2.91        6.90      2.37 o 
   2  -4   7      281.15      283.65     11.14 o 
   3  -4   7     2566.82     2650.99     38.11 o 
   4  -4   7       67.93       68.50      5.52 o 
   5  -4   7        1.21       -0.60      2.47 o 
   6  -4   7        9.30        8.35      3.27 o 
   7  -4   7        0.03        0.47      3.51 o 
  -7  -3   7        3.50        5.30      2.54 o 
  -6  -3   7       66.22       60.09      6.80 o 
  -5  -3   7      232.73      223.63     12.44 o 
  -4  -3   7      229.79      224.08     12.04 o 
  -3  -3   7      167.99      167.50      8.30 o 
  -2  -3   7        4.58        1.80      2.78 o 
  -1  -3   7       44.14       46.51      6.27 o 
   0  -3   7      295.48      292.28     11.83 o 
   1  -3   7       26.30       33.33      4.42 o 
   2  -3   7      852.65      884.06     18.18 o 
   3  -3   7      791.79      822.62     24.18 o 
   4  -3   7        2.61        5.98      2.09 o 
   5  -3   7      109.44      103.76      6.30 o 
   6  -3   7      136.88      123.86     12.45 o 
   7  -3   7      112.40      116.46     12.78 o 
  -8  -2   7      114.60      165.24     15.50 o 
  -7  -2   7       41.55       40.05     10.74 o 
  -6  -2   7      125.81      128.05     12.71 o 
  -5  -2   7        0.68        0.73      3.53 o 
  -4  -2   7      268.86      255.49     12.35 o 
  -3  -2   7      331.02      332.66     12.91 o 
  -2  -2   7      104.16      103.78      6.62 o 
  -1  -2   7       30.03       27.81      4.84 o 
   0  -2   7      107.27      119.74      7.37 o 
   1  -2   7      193.90      175.02      6.34 o 
   2  -2   7        0.46        2.73      1.22 o 
   3  -2   7      573.76      598.08     14.81 o 
   4  -2   7       92.50      101.09      9.12 o 
   5  -2   7      114.18      104.83      6.54 o 
   6  -2   7       13.09       18.16      3.40 o 
   7  -2   7      419.13      409.21     21.51 o 
   8  -2   7        0.02       -2.08      3.58 o 
  -8  -1   7      106.69      125.09     13.28 o 
  -7  -1   7      117.89      146.69     13.76 o 
  -6  -1   7       14.15       15.57      4.74 o 
  -5  -1   7        0.17       -3.21      4.58 o 
  -4  -1   7       86.58       83.39      7.00 o 
  -3  -1   7       90.23       76.05      6.13 o 
  -2  -1   7       97.60      101.25      7.81 o 
  -1  -1   7      114.71      108.71      4.18 o 
   0  -1   7      252.78      262.02      9.27 o 
   1  -1   7      546.67      570.35     19.44 o 
   2  -1   7       24.24       19.04      3.82 o 
   3  -1   7       96.40       91.40     10.57 o 
   4  -1   7        2.02        3.40      1.81 o 
   5  -1   7      292.87      282.36     10.64 o 
   6  -1   7      381.33      350.66     27.49 o 
   7  -1   7        1.07        2.07      1.84 o 
   8  -1   7       11.22        7.66      3.05 o 
  -8   0   7        2.73        5.15      3.41 o 
  -7   0   7       35.60       30.35      6.33 o 
  -6   0   7       37.71       37.05      6.71 o 
  -5   0   7       33.24       32.22      9.35 o 
  -4   0   7     1862.88     1806.70     59.21 o 
  -3   0   7      167.55      141.07      5.83 o 
  -2   0   7        0.52       -0.38      0.86 o 
  -1   0   7      835.62      829.47     19.37 o 
   0   0   7      185.44      180.97      8.96 o 
   1   0   7       14.76       13.53      2.55 o 
   2   0   7      183.64      166.52      7.11 o 
   3   0   7      534.70      560.91     11.19 o 
   4   0   7      190.95      184.76      6.42 o 
   5   0   7       77.29       62.33      3.86 o 
   6   0   7       36.64       28.98      3.76 o 
   7   0   7      103.77      101.81      7.00 o 
   8   0   7        8.34       14.11      2.91 o 
  -8   1   7        0.73        1.74      2.06 o 
  -7   1   7       44.37       47.95     10.78 o 
  -6   1   7       48.01       55.29      8.03 o 
  -5   1   7      633.22      612.33     16.03 o 
  -4   1   7       29.63       30.27      3.20 o 
  -3   1   7     1377.91     1288.12     25.44 o 
  -2   1   7       68.51       68.81      4.09 o 
  -1   1   7      153.73      168.25     10.46 o 
   0   1   7      168.67      138.37      8.99 o 
   1   1   7     1031.19     1084.79     21.09 o 
   2   1   7        4.27        4.30      0.92 o 
   3   1   7       22.72       24.40      2.27 o 
   4   1   7      150.97      157.15      5.86 o 
   5   1   7      148.18      138.19      5.45 o 
   6   1   7       11.11       17.75      2.27 o 
   7   1   7        7.79        8.31      2.30 o 
   8   1   7       20.42       15.13      2.99 o 
   9   1   7        6.40        3.01      5.45 o 
  -8   2   7        2.02       -2.80      2.80 o 
  -7   2   7      159.96      174.95     14.27 o 
  -6   2   7      256.49      279.20     17.16 o 
  -5   2   7      567.21      611.83     24.34 o 
  -4   2   7      155.62      156.96      6.85 o 
  -3   2   7       41.34       39.45      3.53 o 
  -2   2   7      114.84      126.20      4.18 o 
  -1   2   7       25.28       38.00      3.56 o 
   0   2   7      550.82      577.06     19.94 o 
   1   2   7       86.31       86.24      5.44 o 
   2   2   7        0.02       -0.05      1.12 o 
   3   2   7       94.12       92.66      4.52 o 
   4   2   7      191.23      170.30      6.42 o 
   5   2   7       60.67       64.99      3.17 o 
   6   2   7        0.32       -1.06      1.06 o 
   7   2   7      263.68      259.74     10.87 o 
   8   2   7        5.52        8.70      2.42 o 
   9   2   7       28.58       34.08      5.28 o 
  -7   3   7        0.08       -2.13      2.13 o 
  -6   3   7       48.14       45.78      7.23 o 
  -5   3   7      784.52      826.86     28.76 o 
  -4   3   7      172.97      184.08      5.56 o 
  -3   3   7      119.43      114.06      4.88 o 
  -2   3   7      308.11      308.31      7.93 o 
  -1   3   7      770.76      865.38     16.16 o 
   0   3   7       53.64       54.52      4.43 o 
   1   3   7     1742.86     1770.21     35.59 o 
   2   3   7       62.33       62.14      3.84 o 
   3   3   7       33.88       33.78      3.75 o 
   4   3   7      303.27      285.42      9.59 o 
   5   3   7       11.15        7.61      1.44 o 
   6   3   7       18.91       20.29      2.30 o 
   7   3   7        0.17       -0.48      1.64 o 
   8   3   7      225.78      251.50     10.99 o 
   9   3   7       66.17       64.43      7.40 o 
  -7   4   7        1.02        1.57      2.11 o 
  -6   4   7       26.74       28.85      4.93 o 
  -5   4   7      376.05      384.66     15.79 o 
  -4   4   7        0.71        0.58      0.80 o 
  -3   4   7        0.19        0.46      0.89 o 
  -2   4   7      893.29      896.65     14.58 o 
  -1   4   7      600.66      636.23     14.11 o 
   0   4   7      103.02      107.47      7.02 o 
   1   4   7      102.73      100.99      5.70 o 
   2   4   7       81.99       76.18      5.73 o 
   3   4   7      333.64      336.49     12.43 o 
   4   4   7        0.32        0.85      1.32 o 
   5   4   7      214.38      184.68      9.06 o 
   6   4   7      177.61      167.43      6.08 o 
   7   4   7        1.92        2.56      1.52 o 
   8   4   7      294.85      306.37     14.81 o 
   9   4   7      177.60      187.03     12.19 o 
  -7   5   7      114.72      125.65     13.56 o 
  -6   5   7       14.91       18.28      3.91 o 
  -5   5   7      114.62      121.68      9.23 o 
  -4   5   7        3.42        0.88      1.58 o 
  -3   5   7      295.80      313.29     12.27 o 
  -2   5   7      250.24      263.20      8.92 o 
  -1   5   7        0.59       -0.56      1.16 o 
   0   5   7      185.81      207.60      6.35 o 
   1   5   7       18.97       14.12      1.84 o 
   2   5   7      742.49      794.59     23.65 o 
   3   5   7       59.12       57.76      6.66 o 
   4   5   7        3.33        0.86      1.24 o 
   5   5   7      259.69      246.52     11.16 o 
   6   5   7       27.05       23.88      4.07 o 
   7   5   7        1.08        0.36      1.90 o 
   8   5   7       87.33       95.54      8.31 o 
   9   5   7       43.36       41.98      7.64 o 
  -6   6   7       23.75       36.05      7.28 o 
  -5   6   7       99.77       99.29      8.32 o 
  -4   6   7        9.63        8.05      3.14 o 
  -3   6   7        2.70        0.61      2.16 o 
  -2   6   7      127.24      140.57      7.69 o 
  -1   6   7      285.46      284.69     11.08 o 
   0   6   7      111.36      107.61      6.53 o 
   1   6   7        1.90        1.84      1.05 o 
   2   6   7      177.10      167.62      8.72 o 
   3   6   7       31.85       27.68      5.07 o 
   4   6   7      174.96      168.75      6.99 o 
   5   6   7        1.92        3.41      1.42 o 
   6   6   7      161.57      151.17      9.08 o 
   7   6   7       13.23       13.52      3.25 o 
   8   6   7       14.93       31.53      6.82 o 
  -6   7   7       54.61       60.97      9.76 o 
  -5   7   7        3.92        3.46      4.72 o 
  -4   7   7       58.87       53.87      6.13 o 
  -3   7   7      111.94      108.13      6.51 o 
  -2   7   7        0.33       -0.59      1.24 o 
  -1   7   7       16.41       12.95      2.66 o 
   0   7   7        2.06        4.39      2.36 o 
   1   7   7        0.24       -0.21      0.93 o 
   2   7   7      118.97      113.56      4.44 o 
   3   7   7      114.81      110.90      6.78 o 
   4   7   7        2.71        2.36      1.15 o 
   5   7   7        1.31        0.44      1.34 o 
   6   7   7      229.03      233.59      9.65 o 
   7   7   7       89.53      115.09      9.99 o 
   8   7   7        0.16        0.75      2.42 o 
  -5   8   7        1.02        2.29      7.25 o 
  -4   8   7       71.83       65.52      6.92 o 
  -3   8   7       16.78       12.46      2.35 o 
  -2   8   7       12.19       14.91      3.03 o 
  -1   8   7      162.83      161.39     11.84 o 
   0   8   7       11.26       13.24      2.88 o 
   1   8   7       18.08       19.39      2.54 o 
   2   8   7       24.83       25.01      2.17 o 
   3   8   7      146.74      141.50     11.47 o 
   4   8   7      154.52      140.45     21.10 o 
   5   8   7       55.87       49.34      6.24 o 
   6   8   7      180.03      196.39     12.73 o 
   7   8   7        7.30        4.17      2.57 o 
   8   8   7       61.68       56.22      7.78 o 
  -5   9   7        5.70        3.19      3.87 o 
  -4   9   7       22.58       25.34      4.62 o 
  -3   9   7       12.98       17.79      3.86 o 
  -2   9   7       48.94       54.88      5.03 o 
  -1   9   7        1.07       -0.67      2.75 o 
   0   9   7        0.68       -1.66      2.05 o 
   1   9   7        0.32        0.88      1.62 o 
   2   9   7      254.63      267.56     11.93 o 
   3   9   7       59.64       58.06      4.80 o 
   4   9   7       18.54       17.12      2.75 o 
   5   9   7       23.80       22.66      4.55 o 
   6   9   7        4.97        4.97      3.08 o 
   7   9   7       15.52       19.62      4.48 o 
  -4  10   7       13.35       20.91      5.99 o 
  -3  10   7       78.27       86.03     10.65 o 
  -2  10   7       41.51       49.20      4.74 o 
  -1  10   7        1.06        2.31      2.15 o 
   0  10   7      504.41      489.00     16.68 o 
   1  10   7       39.15       38.15      4.93 o 
   2  10   7        0.11        0.15      1.48 o 
   3  10   7       22.53       21.55      3.77 o 
   4  10   7        0.32        1.61      2.47 o 
   5  10   7       56.50       54.15      6.93 o 
   6  10   7       24.72       24.62      5.14 o 
  -2  11   7       24.11       30.32      6.74 o 
  -1  11   7        9.84        7.43      4.61 o 
   0  11   7       64.99       60.96      6.25 o 
   1  11   7      204.77      206.13     11.43 o 
   2  11   7       96.79      101.78      8.12 o 
   3  11   7       11.69       20.98      5.65 o 
   4  11   7      309.24      319.94     41.02 o 
   5  11   7      182.97      205.24     16.66 o 
  -1  12   7       85.70       77.89     14.00 o 
   0  12   7        9.73       11.37      4.18 o 
   1  12   7       53.21       50.63      5.99 o 
   2  12   7       10.58       10.31      4.07 o 
   3  12   7        2.45        2.10      7.91 o 
   4  12   7      195.59      227.24     17.45 o 
  -3  -8   8       26.34       20.26      4.22 o 
  -2  -8   8        1.91       -0.43      2.63 o 
  -1  -8   8      178.43      181.06     15.75 o 
   0  -8   8       52.41       42.26      8.09 o 
   1  -8   8       36.24       34.87      5.53 o 
   2  -8   8       10.79        7.56      4.23 o 
  -4  -7   8       74.05       92.22     13.96 o 
  -3  -7   8      109.16      136.33     11.53 o 
  -2  -7   8       65.61       63.26      7.68 o 
  -1  -7   8        4.67        6.72      3.59 o 
   0  -7   8       63.30       54.48     11.12 o 
   1  -7   8        0.13       -2.30      2.30 o 
   2  -7   8       36.28       31.15      5.25 o 
   3  -7   8        6.21       11.35      4.51 o 
   4  -7   8      154.59      185.63     16.86 o 
  -5  -6   8       20.44       15.80      4.41 o 
  -4  -6   8       49.76       60.54      7.66 o 
  -3  -6   8        8.34       10.07      3.40 o 
  -2  -6   8        0.59        1.57      4.13 o 
  -1  -6   8       22.55       16.00      4.78 o 
   0  -6   8        8.94        5.16      3.10 o 
   1  -6   8       92.34       91.56     10.20 o 
   2  -6   8        0.24        0.30      1.88 o 
   3  -6   8       54.25       55.62      5.37 o 
   4  -6   8       30.16       24.89      7.81 o 
   5  -6   8       53.75       60.40      9.61 o 
  -6  -5   8       21.48       24.22      5.21 o 
  -5  -5   8       54.24       56.47     10.16 o 
  -4  -5   8        0.01        3.71      2.53 o 
  -3  -5   8      106.90      109.62      9.39 o 
  -2  -5   8       98.43       88.36     10.01 o 
  -1  -5   8        5.29        5.28      2.93 o 
   0  -5   8      343.49      290.62     24.35 o 
   1  -5   8       13.44        3.58      6.81 o 
   2  -5   8       16.49       16.41      4.43 o 
   3  -5   8        1.33        4.96      2.47 o 
   4  -5   8        4.64        1.61      2.27 o 
   5  -5   8        0.00       -0.75      2.11 o 
   6  -5   8       41.30       33.79      7.85 o 
  -6  -4   8       34.73       42.02      8.75 o 
  -5  -4   8       13.31       13.37      3.76 o 
  -4  -4   8      145.92      145.30     10.70 o 
  -3  -4   8       84.89       84.55     10.02 o 
  -2  -4   8      168.89      143.06      9.92 o 
  -1  -4   8      100.10      108.82     10.54 o 
   0  -4   8      311.26      309.24     17.35 o 
   1  -4   8      112.04      111.04      6.85 o 
   2  -4   8      184.85      191.21      7.92 o 
   3  -4   8       40.68       45.99      5.49 o 
   4  -4   8        2.42       -1.58      1.58 o 
   5  -4   8       62.35       74.37     10.55 o 
   6  -4   8       12.06       10.51      4.44 o 
  -7  -3   8       94.36      109.82     13.02 o 
  -6  -3   8       96.88       85.66     11.24 o 
  -5  -3   8      108.18       97.14     11.44 o 
  -4  -3   8       57.91       47.19      8.56 o 
  -3  -3   8        4.20        9.59      3.57 o 
  -2  -3   8      571.11      520.44     23.94 o 
  -1  -3   8      261.69      249.87     22.09 o 
   0  -3   8      101.96       97.72      9.50 o 
   1  -3   8       61.82       60.05      4.40 o 
   2  -3   8      162.15      181.43      8.28 o 
   3  -3   8      134.13      144.53      8.02 o 
   4  -3   8      321.65      329.97     13.74 o 
   5  -3   8        0.11       -0.06      2.94 o 
   6  -3   8        0.13        0.84      3.07 o 
   7  -3   8       61.26       55.36     17.41 o 
  -7  -2   8       32.84       51.13     11.39 o 
  -6  -2   8        0.28       -3.70      6.41 o 
  -5  -2   8      162.58      179.05     15.05 o 
  -4  -2   8       14.96       14.78      3.25 o 
  -3  -2   8        7.84        7.30      2.86 o 
  -2  -2   8       12.85       11.22      3.41 o 
  -1  -2   8        1.77        1.55      1.19 o 
   0  -2   8       68.17       62.27      3.69 o 
   1  -2   8      309.52      331.29     16.57 o 
   2  -2   8     4148.85     3988.88     67.49 o 
   3  -2   8       60.91       77.05      8.03 o 
   4  -2   8       27.11       26.22      3.79 o 
   5  -2   8      284.04      291.24     12.04 o 
   6  -2   8       17.73        6.74      2.47 o 
   7  -2   8        3.62        5.36      3.14 o 
  -7  -1   8       33.71       33.58      7.27 o 
  -6  -1   8       12.10       16.43      4.73 o 
  -5  -1   8        0.64        3.54      7.32 o 
  -4  -1   8      480.43      447.05     16.45 o 
  -3  -1   8       23.72       20.93      2.85 o 
  -2  -1   8        7.91       12.29      2.40 o 
  -1  -1   8      837.53      758.62     21.42 o 
   0  -1   8       29.55       36.15      5.65 o 
   1  -1   8      191.42      184.38     12.10 o 
   2  -1   8     1064.15     1087.37     59.95 o 
   3  -1   8     1049.11     1050.05     27.68 o 
   4  -1   8      241.94      231.27     12.71 o 
   5  -1   8        0.35       -0.27      1.52 o 
   6  -1   8       65.81       65.15      6.44 o 
   7  -1   8        5.19        9.26      2.53 o 
   8  -1   8       37.40       33.80      5.79 o 
  -7   0   8       62.08       65.83      9.64 o 
  -6   0   8        1.07        2.00      9.30 o 
  -5   0   8      434.15      409.76     21.57 o 
  -4   0   8      372.88      374.69     14.76 o 
  -3   0   8        2.01        6.61      1.82 o 
  -2   0   8      216.27      194.99      7.45 o 
  -1   0   8      140.62      127.62      7.95 o 
   0   0   8        1.29        5.17      2.27 o 
   1   0   8       40.39       54.05      5.35 o 
   2   0   8      610.33      603.68     16.97 o 
   3   0   8      102.94      103.52      7.69 o 
   4   0   8       69.82       69.04      4.44 o 
   5   0   8      101.76      100.49      5.11 o 
   6   0   8      637.55      593.17     13.30 o 
   7   0   8       42.13       34.89      4.41 o 
   8   0   8        3.94        6.46      2.88 o 
  -7   1   8       34.32       47.47      8.20 o 
  -6   1   8       49.71       45.89      7.73 o 
  -5   1   8        0.12        0.24      2.81 o 
  -4   1   8      238.02      241.69     15.32 o 
  -3   1   8       51.42       43.42      3.71 o 
  -2   1   8       64.03       70.71     10.73 o 
  -1   1   8       27.55       20.09      4.04 o 
   0   1   8      545.38      568.57     30.20 o 
   1   1   8      100.17       93.84      6.73 o 
   2   1   8       97.29       87.20      6.44 o 
   3   1   8      415.96      403.55     12.40 o 
   4   1   8      216.23      203.44      9.63 o 
   5   1   8      108.37       82.11      4.46 o 
   6   1   8        0.42        1.00      1.26 o 
   7   1   8      212.50      185.68      9.78 o 
   8   1   8        5.76       -0.39      2.22 o 
  -7   2   8       74.60      101.59     19.05 o 
  -6   2   8        7.77        9.20      7.31 o 
  -5   2   8      271.94      267.70     17.06 o 
  -4   2   8       13.54       12.57      2.61 o 
  -3   2   8       72.59       69.23      6.05 o 
  -2   2   8      359.01      376.19      9.57 o 
  -1   2   8      282.41      280.38      9.63 o 
   0   2   8       17.52       18.56      2.12 o 
   1   2   8      276.05      236.90     12.85 o 
   2   2   8       39.94       42.06      2.71 o 
   3   2   8       34.28       33.76      2.79 o 
   4   2   8       15.44       10.63      1.81 o 
   5   2   8      324.61      278.39      8.19 o 
   6   2   8      443.40      394.82     11.37 o 
   7   2   8       16.03       17.04      3.25 o 
   8   2   8        1.24       -0.36      1.89 o 
  -7   3   8       29.60       45.91      7.80 o 
  -6   3   8       49.53       57.34      8.43 o 
  -5   3   8        1.31        1.48      3.27 o 
  -4   3   8     1425.79     1392.28     18.68 o 
  -3   3   8        9.59        9.15      1.58 o 
  -2   3   8       16.15       13.00      1.60 o 
  -1   3   8      634.60      648.61     16.41 o 
   0   3   8      585.61      549.35     12.64 o 
   1   3   8       61.66       60.23      4.33 o 
   2   3   8        1.55        1.91      1.05 o 
   3   3   8      725.39      732.99     24.59 o 
   4   3   8       41.63       40.81      3.35 o 
   5   3   8       15.31       22.62      2.30 o 
   6   3   8       26.81       23.62      3.52 o 
   7   3   8        0.24        2.51      2.24 o 
   8   3   8       87.03       90.91      8.42 o 
  -7   4   8       47.15       45.44     15.17 o 
  -6   4   8      312.26      337.31     20.36 o 
  -5   4   8      213.25      236.14     12.94 o 
  -4   4   8       65.20       65.76      4.40 o 
  -3   4   8      344.60      347.11      9.00 o 
  -2   4   8        7.75       10.69      2.17 o 
  -1   4   8       17.29       20.15      2.68 o 
   0   4   8      124.05      120.53      7.15 o 
   1   4   8      105.53      108.85      5.73 o 
   2   4   8      108.20       98.18      4.99 o 
   3   4   8       21.90       13.01      1.85 o 
   4   4   8        0.30        0.25      0.40 o 
   5   4   8      105.18       87.20      7.15 o 
   6   4   8       45.83       51.86      4.98 o 
   7   4   8       67.81       62.88      5.54 o 
   8   4   8        9.43       12.14      3.49 o 
  -7   5   8       53.18       55.92      9.10 o 
  -6   5   8      131.69      117.19      9.66 o 
  -5   5   8      284.18      308.75     21.10 o 
  -4   5   8      105.64      104.34      8.35 o 
  -3   5   8        4.86        3.29      1.70 o 
  -2   5   8      239.04      236.61      8.97 o 
  -1   5   8        0.49       -0.90      1.74 o 
   0   5   8      671.04      694.08     16.91 o 
   1   5   8        4.45        4.88      1.84 o 
   2   5   8        1.60        0.48      1.32 o 
   3   5   8      137.12      120.82     10.13 o 
   4   5   8      126.25      128.81     10.57 o 
   5   5   8       32.81       34.82      3.93 o 
   6   5   8        3.49        2.15      1.99 o 
   7   5   8       20.83       15.38      3.74 o 
   8   5   8       51.52       61.88      6.98 o 
  -6   6   8       68.22       61.03      6.93 o 
  -5   6   8      231.21      234.82     15.76 o 
  -4   6   8        2.42        4.89      2.82 o 
  -3   6   8      231.06      237.31      8.85 o 
  -2   6   8      269.16      255.86      9.51 o 
  -1   6   8      379.10      402.74     15.91 o 
   0   6   8      144.86      147.84      8.99 o 
   1   6   8      167.39      152.27      6.27 o 
   2   6   8      150.34      151.15      8.91 o 
   3   6   8      185.54      183.49     12.66 o 
   4   6   8       20.73       25.25      5.16 o 
   5   6   8       21.53        8.87      2.68 o 
   6   6   8        0.05       -0.33      2.06 o 
   7   6   8      164.13      171.55     10.77 o 
   8   6   8      247.95      272.41     22.82 o 
  -6   7   8      135.93      148.51     25.82 o 
  -5   7   8       43.30       38.83      6.29 o 
  -4   7   8       87.50       92.49      9.84 o 
  -3   7   8        8.14        8.39      2.18 o 
  -2   7   8       30.17       32.94      4.24 o 
  -1   7   8      293.11      310.76     12.24 o 
   0   7   8        0.07       -0.36      1.49 o 
   1   7   8      222.07      227.77      7.80 o 
   2   7   8        1.59        1.19      1.54 o 
   3   7   8       74.36       67.16      6.37 o 
   4   7   8      155.28      161.77     10.40 o 
   5   7   8        8.31        9.66      2.57 o 
   6   7   8       81.98       81.85     10.10 o 
   7   7   8       12.69       14.74      6.79 o 
   8   7   8      120.34      150.53     12.14 o 
  -5   8   8        0.15       -1.52      2.46 o 
  -4   8   8        6.07        4.58      3.37 o 
  -3   8   8       98.89       98.67     10.06 o 
  -2   8   8      386.14      395.65     14.30 o 
  -1   8   8        4.95        4.96      2.53 o 
   0   8   8        5.57        5.41      3.92 o 
   1   8   8      151.20      146.03      6.84 o 
   2   8   8      100.54       96.16      7.26 o 
   3   8   8      167.30      161.15      8.22 o 
   4   8   8       24.43       28.66      3.99 o 
   5   8   8        0.31       -1.08      1.85 o 
   6   8   8       64.34       75.15      8.17 o 
   7   8   8       47.29       46.46      6.86 o 
  -4   9   8        0.02        0.93      2.03 o 
  -3   9   8        3.49        1.19      2.26 o 
  -2   9   8       55.35       48.21      4.79 o 
  -1   9   8        3.28        3.79      3.03 o 
   0   9   8       84.53       87.51      9.00 o 
   1   9   8       43.56       42.26      6.84 o 
   2   9   8        3.52        5.68      3.26 o 
   3   9   8        2.13        3.85      1.93 o 
   4   9   8       22.21       22.12      4.44 o 
   5   9   8       83.90       94.46     10.35 o 
   6   9   8      137.44      148.28     11.59 o 
   7   9   8       10.55        8.32      3.81 o 
  -3  10   8       22.27       29.27      6.60 o 
  -2  10   8        0.02       -0.15      2.40 o 
  -1  10   8        0.03       -1.09      2.40 o 
   0  10   8       15.89       13.37      3.31 o 
   1  10   8       70.85       63.55      6.41 o 
   2  10   8       15.79       11.16      3.01 o 
   3  10   8      102.11       98.86      8.82 o 
   4  10   8       24.94       32.95      5.16 o 
   5  10   8       40.75       32.04      5.43 o 
   6  10   8      125.54      148.63     11.82 o 
  -2  11   8       23.02       36.56     10.08 o 
  -1  11   8       36.02       35.16      4.85 o 
   0  11   8        0.24        1.64      3.29 o 
   1  11   8        0.67       -2.21      2.21 o 
   2  11   8      130.31      142.79      9.84 o 
   3  11   8        9.94        4.09      8.36 o 
   4  11   8       35.85       41.63      8.23 o 
   5  11   8        1.78        1.21      2.58 o 
   0  12   8       12.79       14.00      4.40 o 
   1  12   8        0.21        2.56      2.24 o 
   2  12   8      107.77      114.56     11.89 o 
   3  12   8        8.43        9.89      4.70 o 
  -3  -7   9       37.17       43.91     10.14 o 
  -2  -7   9        3.59        4.07      3.95 o 
  -1  -7   9       41.79       41.26      7.83 o 
   0  -7   9        0.32       -1.23      9.51 o 
   1  -7   9       79.50       92.47     11.24 o 
   2  -7   9       42.35       39.54      6.00 o 
  -4  -6   9        4.78        6.93      4.36 o 
  -3  -6   9       26.07       39.92      7.99 o 
  -2  -6   9      124.72      108.39     12.46 o 
  -1  -6   9      177.80      165.14     14.65 o 
   0  -6   9        0.02       -2.43      2.43 o 
   1  -6   9       44.67       45.84      7.54 o 
   2  -6   9      101.96      101.19      9.21 o 
   3  -6   9       83.94       81.54     11.07 o 
   4  -6   9        3.10        5.33      3.99 o 
  -5  -5   9      230.20      285.40     21.45 o 
  -4  -5   9      131.82      131.13     14.14 o 
  -3  -5   9       64.47       77.11     10.65 o 
  -2  -5   9       11.83       14.87      3.96 o 
  -1  -5   9      320.38      344.00     20.26 o 
   0  -5   9       76.12       67.23      8.90 o 
   1  -5   9      111.40      110.54     11.37 o 
   2  -5   9       27.99       32.90      6.54 o 
   3  -5   9       15.52       11.50      3.33 o 
   4  -5   9       28.67       27.30      7.49 o 
   5  -5   9       13.04       13.40      5.62 o 
  -6  -4   9       60.25       62.23     10.22 o 
  -5  -4   9      110.78      116.99     13.45 o 
  -4  -4   9       77.42       92.74     11.60 o 
  -3  -4   9       46.95       55.93      8.54 o 
  -2  -4   9       24.32       42.61     19.78 o 
  -1  -4   9      117.92       82.25      9.71 o 
   0  -4   9       65.40       60.55      8.36 o 
   1  -4   9        0.94       -1.08      1.08 o 
   2  -4   9       65.08       68.54      5.59 o 
   3  -4   9      312.27      324.01     18.77 o 
   4  -4   9      122.18      149.78     10.24 o 
   5  -4   9        9.31       17.82      5.81 o 
   6  -4   9       47.36       54.42     12.19 o 
  -6  -3   9       13.01       10.41      4.66 o 
  -5  -3   9       15.26       12.34      4.99 o 
  -4  -3   9       54.38       50.23      8.68 o 
  -3  -3   9      271.03      260.37     26.88 o 
  -2  -3   9       23.86       20.36      5.19 o 
  -1  -3   9      277.27      186.35      8.40 o 
   0  -3   9       61.19       57.82      3.91 o 
   1  -3   9        1.03        1.85      0.88 o 
   2  -3   9       84.17       75.89      5.03 o 
   3  -3   9      100.38      101.43      6.64 o 
   4  -3   9        0.26        3.95      1.98 o 
   5  -3   9      219.94      232.04     17.55 o 
   6  -3   9       14.37       19.74      5.83 o 
  -6  -2   9       96.97      106.53     12.70 o 
  -5  -2   9       20.78       20.41      5.71 o 
  -4  -2   9       10.46        9.53      4.12 o 
  -3  -2   9       33.55       33.97      6.33 o 
  -2  -2   9       44.01       51.62      4.79 o 
  -1  -2   9      205.26      197.00      6.76 o 
   0  -2   9      385.78      337.44     18.00 o 
   1  -2   9       83.79       87.37      9.28 o 
   2  -2   9       13.85       17.94      4.48 o 
   3  -2   9       84.02       74.56      8.30 o 
   4  -2   9      160.89      161.78     10.03 o 
   5  -2   9        5.65        3.44      2.12 o 
   6  -2   9        3.24        5.33      4.64 o 
   7  -2   9        9.57       -0.58      4.31 o 
  -7  -1   9       40.25       51.85      9.26 o 
  -6  -1   9       10.11        4.46     14.05 o 
  -5  -1   9       31.96       24.54     16.09 o 
  -4  -1   9      273.74      278.43     18.31 o 
  -3  -1   9      144.81      132.46      8.39 o 
  -2  -1   9      286.83      237.79      9.58 o 
  -1  -1   9       83.32       81.39      9.51 o 
   0  -1   9      240.83      220.88     14.42 o 
   1  -1   9       10.40       10.48      3.60 o 
   2  -1   9      429.82      439.28     19.54 o 
   3  -1   9      319.51      322.78     16.58 o 
   4  -1   9       11.47        8.41      3.61 o 
   5  -1   9        1.54        0.76      1.68 o 
   6  -1   9       84.88       91.51      7.88 o 
   7  -1   9       64.73       57.79      7.45 o 
  -7   0   9       26.57       24.46      6.25 o 
  -6   0   9      163.08      184.64     16.04 o 
  -5   0   9       38.26       39.81      7.33 o 
  -4   0   9        0.05        0.40      5.07 o 
  -3   0   9       13.01       22.33      3.61 o 
  -2   0   9      316.79      276.27     10.17 o 
  -1   0   9      211.13      206.66     13.91 o 
   0   0   9      131.49      114.70      9.73 o 
   1   0   9      504.00      475.33     20.24 o 
   2   0   9      274.56      332.27     16.73 o 
   3   0   9       52.57       47.42      6.42 o 
   4   0   9      982.85      928.28     21.65 o 
   5   0   9       30.40       23.97      3.92 o 
   6   0   9        0.00        2.49      1.34 o 
   7   0   9      155.43      165.02      9.70 o 
   8   0   9      115.69      110.52     10.40 o 
  -7   1   9       12.19       11.86      4.64 o 
  -6   1   9        6.50        2.44      3.18 o 
  -5   1   9       17.18       15.07      4.83 o 
  -4   1   9        5.08        7.47      3.76 o 
  -3   1   9        3.08        2.47      1.81 o 
  -2   1   9      596.18      564.52     17.50 o 
  -1   1   9        4.25        7.34      3.20 o 
   0   1   9       13.30       13.10      3.72 o 
   1   1   9     1207.07     1250.12     24.88 o 
   2   1   9     3356.78     3343.62     51.73 o 
   3   1   9       23.95       33.58      6.65 o 
   4   1   9      117.79      115.92      6.45 o 
   5   1   9        0.27        0.58      1.26 o 
   6   1   9        2.33        1.65      1.32 o 
   7   1   9        2.65        0.37      1.88 o 
   8   1   9       20.78       19.71      3.60 o 
  -7   2   9       21.68       13.69      7.75 o 
  -6   2   9       76.36       82.88     10.57 o 
  -5   2   9      111.95      101.86     11.28 o 
  -4   2   9      100.12      113.73     11.59 o 
  -3   2   9       15.40       12.97      2.94 o 
  -2   2   9      242.71      253.17     15.10 o 
  -1   2   9       43.14       45.35      6.50 o 
   0   2   9       34.58       32.03      5.16 o 
   1   2   9      159.42      161.10     10.33 o 
   2   2   9      336.53      323.88     14.10 o 
   3   2   9      319.32      293.19     10.99 o 
   4   2   9      182.96      177.95      7.70 o 
   5   2   9      109.15       92.67      5.47 o 
   6   2   9      102.09       82.03      5.52 o 
   7   2   9        2.18        7.35      2.39 o 
   8   2   9      101.32      101.95      7.84 o 
  -7   3   9        3.89        2.87      2.98 o 
  -6   3   9        0.14       -2.52      3.11 o 
  -5   3   9      515.72      548.03     25.13 o 
  -4   3   9       62.90       62.83      5.05 o 
  -3   3   9        4.75        6.91      2.11 o 
  -2   3   9      224.43      203.20      6.76 o 
  -1   3   9        1.63        2.55      2.64 o 
   0   3   9        6.84        6.38      1.67 o 
   1   3   9      149.02      122.10      8.39 o 
   2   3   9      517.32      520.51     14.89 o 
   3   3   9        6.91        4.26      1.85 o 
   4   3   9      147.50      131.27      6.85 o 
   5   3   9      124.87      123.30      6.39 o 
   6   3   9      635.69      625.74     17.55 o 
   7   3   9        0.12        1.55      2.19 o 
   8   3   9        0.37        2.13      4.85 o 
  -6   4   9        1.40       -2.06      2.50 o 
  -5   4   9        2.67       -1.01      2.51 o 
  -4   4   9       76.22       68.52      5.02 o 
  -3   4   9       16.12       11.21      2.97 o 
  -2   4   9      117.99      110.78      6.40 o 
  -1   4   9        0.08       -0.99      1.21 o 
   0   4   9      690.10      696.90     14.37 o 
   1   4   9       81.65       81.77      6.11 o 
   2   4   9       29.68       23.76      3.18 o 
   3   4   9      222.05      213.41      8.82 o 
   4   4   9       82.52       64.60      4.59 o 
   5   4   9      300.30      246.24      9.94 o 
   6   4   9        3.60       -1.09      1.85 o 
   7   4   9       18.97       16.22      3.15 o 
   8   4   9      157.84      161.65     11.60 o 
  -6   5   9       29.79       32.20      5.39 o 
  -5   5   9      315.13      327.33     19.93 o 
  -4   5   9       15.17       12.26      3.50 o 
  -3   5   9      107.53      102.16      6.24 o 
  -2   5   9      117.36      122.45      6.78 o 
  -1   5   9        4.17        3.75      1.31 o 
   0   5   9       36.24       34.94      4.28 o 
   1   5   9        3.84        0.84      1.32 o 
   2   5   9      840.60      854.55     16.72 o 
   3   5   9        0.23       -2.44      4.47 o 
   4   5   9       16.34       21.20      4.91 o 
   5   5   9      547.95      525.03     17.52 o 
   6   5   9       10.93       11.45      4.98 o 
   7   5   9       12.80        8.15      3.93 o 
   8   5   9       20.61       23.46      5.38 o 
  -6   6   9       82.88       81.10      8.40 o 
  -5   6   9        0.02        1.29      3.57 o 
  -4   6   9      989.37     1055.60     33.21 o 
  -3   6   9       33.93       35.52      3.77 o 
  -2   6   9        0.73       -0.64      1.47 o 
  -1   6   9      626.89      666.02     15.62 o 
   0   6   9       32.38       28.50      2.72 o 
   1   6   9        1.62        2.40      2.56 o 
   2   6   9       10.92       10.07      3.57 o 
   3   6   9       23.59       25.61      5.09 o 
   4   6   9      294.09      305.48     12.94 o 
   5   6   9        3.37        4.13      2.26 o 
   6   6   9       41.10       44.26      5.63 o 
   7   6   9       34.22       39.42      5.59 o 
   8   6   9        3.71        2.08      3.07 o 
  -5   7   9       70.92       83.56     18.05 o 
  -4   7   9       40.50       35.32      6.58 o 
  -3   7   9       12.20        6.91      5.38 o 
  -2   7   9       11.41       13.32      2.92 o 
  -1   7   9       72.14       73.58      6.42 o 
   0   7   9        0.20       -0.99      5.29 o 
   1   7   9      115.18      118.61      7.72 o 
   2   7   9       17.21       11.42      2.85 o 
   3   7   9       66.45       55.24     10.11 o 
   4   7   9        0.16       -0.02      2.97 o 
   5   7   9        2.47       -0.38      1.99 o 
   6   7   9      116.33      129.27     15.43 o 
   7   7   9       12.60       24.85      6.11 o 
   8   7   9        7.47       12.12      5.08 o 
  -5   8   9      102.59      101.81      9.32 o 
  -4   8   9       93.36       89.91      8.57 o 
  -3   8   9       10.53        7.45      4.00 o 
  -2   8   9      157.30      161.85      9.54 o 
  -1   8   9       10.45       10.86      2.98 o 
   0   8   9      214.65      211.54     14.01 o 
   1   8   9       23.94       29.36      5.80 o 
   2   8   9       14.53       18.68      3.41 o 
   3   8   9       23.52       23.93      4.23 o 
   4   8   9       23.57       34.95      5.23 o 
   5   8   9        0.56        5.99      2.93 o 
   6   8   9       15.96       13.09      4.05 o 
   7   8   9       56.92       64.74      7.96 o 
  -4   9   9        1.30       -0.06      2.27 o 
  -3   9   9       68.90       69.71      7.56 o 
  -2   9   9      243.11      230.49     21.66 o 
  -1   9   9       10.32        9.85      2.69 o 
   0   9   9       15.10       15.82     12.07 o 
   1   9   9        9.56       13.03      4.42 o 
   2   9   9       27.18       39.79      4.89 o 
   3   9   9        0.19        4.31      2.50 o 
   4   9   9       24.58       28.12      4.83 o 
   5   9   9       17.49       21.06      4.66 o 
   6   9   9       16.80       20.61      4.72 o 
   7   9   9       96.56      107.08     10.59 o 
  -3  10   9       60.25       53.71      7.02 o 
  -2  10   9        3.48       -0.16      1.78 o 
  -1  10   9       40.74       46.61      5.78 o 
   0  10   9       97.99       97.88     21.07 o 
   1  10   9       69.12       72.82     13.32 o 
   2  10   9        2.33        0.76      2.34 o 
   3  10   9       90.26       99.33      8.41 o 
   4  10   9        6.73        7.83      2.95 o 
   5  10   9       14.14       22.52      4.73 o 
   6  10   9      134.17      144.29     11.86 o 
  -1  11   9        5.07       10.02      3.99 o 
   0  11   9        4.85       -0.10      3.31 o 
   1  11   9       38.73       29.61      4.83 o 
   2  11   9       43.56       49.14      6.05 o 
   3  11   9       38.67       34.37      7.02 o 
   4  11   9        0.30        0.85      3.33 o 
   5  11   9       13.22       16.60      4.19 o 
  -3  -6  10       59.44       54.22     10.12 o 
  -2  -6  10       26.95       30.45      5.77 o 
  -1  -6  10       61.05       64.16      9.74 o 
   0  -6  10       70.51       51.46      8.77 o 
   1  -6  10      117.09      122.37     12.90 o 
   2  -6  10        3.66        2.45      2.65 o 
   3  -6  10        0.84        7.94     10.79 o 
  -4  -5  10      183.77      244.11     20.04 o 
  -3  -5  10       36.46       42.70      8.15 o 
  -2  -5  10      142.07      146.38     14.83 o 
  -1  -5  10       16.98       11.08      8.04 o 
   0  -5  10       53.08       58.48      8.98 o 
   1  -5  10       93.79      109.03     11.88 o 
   2  -5  10        0.02        0.39      2.93 o 
   3  -5  10      126.11      128.59     10.39 o 
   4  -5  10        0.02        4.80      3.76 o 
  -5  -4  10       61.15       64.64     10.82 o 
  -4  -4  10       86.45      103.60     12.79 o 
  -3  -4  10       65.49       77.62     10.74 o 
  -2  -4  10       10.51       10.74      5.37 o 
  -1  -4  10        0.70       -1.14      2.49 o 
   0  -4  10       71.70       49.59      8.03 o 
   1  -4  10      143.61      149.78     13.35 o 
   2  -4  10      221.12      231.36     16.37 o 
   3  -4  10      103.21      128.06     12.06 o 
   4  -4  10       73.92       72.37     10.52 o 
   5  -4  10      152.03      164.29     16.06 o 
  -5  -3  10       97.01      112.24     21.42 o 
  -4  -3  10       52.70       61.40      9.83 o 
  -3  -3  10        6.70        5.79      3.04 o 
  -2  -3  10      410.66      411.44     22.74 o 
  -1  -3  10      300.49      292.10     15.13 o 
   0  -3  10        0.72        4.63      3.42 o 
   1  -3  10       64.69       70.81      9.05 o 
   2  -3  10      101.56      102.25     10.98 o 
   3  -3  10       32.56       36.09      6.42 o 
   4  -3  10        4.71        7.76      2.94 o 
   5  -3  10        3.52       -3.80      3.80 o 
   6  -3  10       43.53       49.35      9.95 o 
  -6  -2  10       48.72       41.60      8.52 o 
  -5  -2  10      286.98      316.39     21.74 o 
  -4  -2  10       62.95       74.74     10.33 o 
  -3  -2  10      125.31      131.07     12.99 o 
  -2  -2  10       15.71        1.26      2.46 o 
  -1  -2  10       74.59       66.38      8.53 o 
   0  -2  10       97.59       95.36     10.40 o 
   1  -2  10       52.27       64.09      8.46 o 
   2  -2  10       84.76       81.01      9.26 o 
   3  -2  10       69.71       61.19      8.08 o 
   4  -2  10        1.01       -3.59      3.59 o 
   5  -2  10       25.18       28.50      6.78 o 
   6  -2  10      169.92      177.09     16.22 o 
  -6  -1  10      133.07      174.95     16.53 o 
  -5  -1  10        8.67        8.11      4.41 o 
  -4  -1  10       32.64       33.27      7.17 o 
  -3  -1  10       82.59       79.83     10.28 o 
  -2  -1  10      147.15      112.29     13.58 o 
  -1  -1  10        1.91       10.55      3.70 o 
   0  -1  10       64.13       65.90      6.70 o 
   1  -1  10      165.07      152.33     12.61 o 
   2  -1  10      556.00      555.92     23.43 o 
   3  -1  10      223.55      231.27     15.06 o 
   4  -1  10      200.83      220.47     18.56 o 
   5  -1  10        2.78        1.78      1.95 o 
   6  -1  10        2.93        2.50      3.21 o 
   7  -1  10       33.22       45.64      7.13 o 
  -6   0  10        1.79       -1.45      3.13 o 
  -5   0  10        8.42       10.32      4.74 o 
  -4   0  10      260.93      260.09     18.43 o 
  -3   0  10      106.51      112.86     11.66 o 
  -2   0  10       16.29       20.43      5.10 o 
  -1   0  10      218.54      157.52     13.49 o 
   0   0  10        8.17        9.63      4.90 o 
   1   0  10        1.07        9.24      3.79 o 
   2   0  10       11.68        9.95      3.49 o 
   3   0  10       26.15       26.79      5.31 o 
   4   0  10       71.42       69.31      8.85 o 
   5   0  10       57.41       52.44      6.21 o 
   6   0  10       78.53       81.24      8.54 o 
   7   0  10       20.66       31.24      4.76 o 
  -6   1  10       33.53       41.09     12.89 o 
  -5   1  10       91.32       95.60     11.82 o 
  -4   1  10        1.22        2.97      3.13 o 
  -3   1  10       71.24       74.65      9.37 o 
  -2   1  10      197.52      242.40     15.86 o 
  -1   1  10      174.52      180.04     13.07 o 
   0   1  10      376.72      352.26     17.58 o 
   1   1  10      533.13      535.05     20.90 o 
   2   1  10       93.72       87.46      9.09 o 
   3   1  10       71.55       66.29      8.56 o 
   4   1  10      152.48      151.83     11.62 o 
   5   1  10       20.49       17.73      3.03 o 
   6   1  10       30.17       22.03      3.59 o 
   7   1  10       12.31        9.21      2.87 o 
  -6   2  10       34.82       42.84      8.04 o 
  -5   2  10       34.61       29.83     10.92 o 
  -4   2  10      256.93      265.71     17.92 o 
  -3   2  10       91.95       99.98     13.63 o 
  -2   2  10      182.60      159.69     12.78 o 
  -1   2  10        2.26        4.54      3.03 o 
   0   2  10        9.97        7.80      3.16 o 
   1   2  10       63.58       74.16      7.83 o 
   2   2  10      287.99      268.76     13.83 o 
   3   2  10      794.26      770.77     26.02 o 
   4   2  10       65.08       63.45      5.21 o 
   5   2  10       53.22       48.99      5.35 o 
   6   2  10      391.04      399.24     14.11 o 
   7   2  10       82.33       60.96      6.21 o 
   8   2  10       17.53       12.85      3.36 o 
  -6   3  10       38.11       46.03      8.35 o 
  -5   3  10       15.52        4.43      6.22 o 
  -4   3  10       23.25       19.83      3.66 o 
  -3   3  10       25.64       30.32      6.07 o 
  -2   3  10      254.36      224.21      7.99 o 
  -1   3  10       21.14       30.33      3.64 o 
   0   3  10      611.77      580.56     17.02 o 
   1   3  10     1113.86     1116.00     28.28 o 
   2   3  10      314.51      290.33     13.26 o 
   3   3  10      154.34      153.79      6.31 o 
   4   3  10      323.34      325.41     10.85 o 
   5   3  10       23.24        6.30      4.55 o 
   6   3  10       37.28       43.69      4.35 o 
   7   3  10        0.01       -2.12      2.12 o 
   8   3  10      118.54      111.16     10.07 o 
  -6   4  10       13.70       12.02     11.51 o 
  -5   4  10       63.85       68.48     10.15 o 
  -4   4  10       20.25       14.06      3.61 o 
  -3   4  10      164.12      147.76      8.06 o 
  -2   4  10      306.20      306.49     11.10 o 
  -1   4  10       17.51       10.45      2.63 o 
   0   4  10      166.46      164.51      7.23 o 
   1   4  10      320.49      321.66      9.43 o 
   2   4  10     1795.48     1782.46     41.03 o 
   3   4  10        7.40        7.87      1.97 o 
   4   4  10       33.94       29.01      3.28 o 
   5   4  10       21.16        4.22      3.08 o 
   6   4  10        1.05       -0.14      1.85 o 
   7   4  10      128.66      119.69      8.35 o 
   8   4  10        0.53       -0.73      2.52 o 
  -6   5  10      269.83      297.66     16.82 o 
  -5   5  10       28.73       30.97      5.32 o 
  -4   5  10        1.64       -0.39      1.93 o 
  -3   5  10       40.03       38.94      4.17 o 
  -2   5  10       40.73       41.33      4.25 o 
  -1   5  10       14.98       11.52      2.37 o 
   0   5  10      213.55      204.61      8.46 o 
   1   5  10      330.56      320.16     12.43 o 
   2   5  10      180.50      183.24      8.68 o 
   3   5  10        1.46        0.79      1.60 o 
   4   5  10      290.07      286.59     17.06 o 
   5   5  10      111.75      106.08     10.79 o 
   6   5  10      158.69      130.25      8.33 o 
   7   5  10       32.57       32.17      5.24 o 
   8   5  10       17.97       19.68      4.66 o 
  -5   6  10      248.64      258.66     14.74 o 
  -4   6  10        2.58        1.92      2.37 o 
  -3   6  10        0.90        0.45      1.39 o 
  -2   6  10       66.27       68.00      5.41 o 
  -1   6  10       29.28       35.91      3.89 o 
   0   6  10        6.64        8.60      1.50 o 
   1   6  10      116.97      118.52      7.67 o 
   2   6  10      327.14      361.12     19.03 o 
   3   6  10       25.55       17.16      4.40 o 
   4   6  10      138.87      139.33     12.27 o 
   5   6  10       63.92       66.93      6.71 o 
   6   6  10      193.51      198.40     12.12 o 
   7   6  10        1.50       -1.80      3.86 o 
  -5   7  10       41.28       38.85      7.13 o 
  -4   7  10        9.40        9.48      3.77 o 
  -3   7  10        9.20        7.24      5.86 o 
  -2   7  10       26.93       24.87      4.03 o 
  -1   7  10       20.26       25.06      4.07 o 
   0   7  10       91.27      105.99     19.39 o 
   1   7  10       21.04       25.85      3.72 o 
   2   7  10       34.75       36.93      4.80 o 
   3   7  10        0.01        1.31      2.76 o 
   4   7  10      279.42      292.84     18.36 o 
   5   7  10       80.17       84.01      6.59 o 
   6   7  10        3.93        3.84      3.76 o 
   7   7  10       41.25       43.87      8.40 o 
  -4   8  10       53.67       54.88      8.23 o 
  -3   8  10        0.12       -2.15      2.15 o 
  -2   8  10      239.74      242.36     12.05 o 
  -1   8  10        7.73        6.10      2.50 o 
   0   8  10        9.71        9.15      5.31 o 
   1   8  10       32.78       35.01      4.18 o 
   2   8  10      238.18      238.02     11.80 o 
   3   8  10       60.45       67.63      6.95 o 
   4   8  10        7.03        4.68      2.17 o 
   5   8  10       48.91       36.80      5.83 o 
   6   8  10       12.61        7.50      3.16 o 
   7   8  10        0.08       -4.43      4.43 o 
  -3   9  10        1.17        0.79      3.12 o 
  -2   9  10        6.27        4.50      3.52 o 
  -1   9  10       28.80       27.45      5.71 o 
   0   9  10       43.23       42.24     13.53 o 
   1   9  10        1.51       -1.53      2.91 o 
   2   9  10       39.49       36.60      4.93 o 
   3   9  10       18.54        5.28      4.45 o 
   4   9  10      126.92      132.37     10.29 o 
   5   9  10       41.85       42.82      6.44 o 
   6   9  10       14.19       12.54      4.49 o 
  -2  10  10       15.12       20.46      4.55 o 
  -1  10  10       72.31       75.02      7.43 o 
   0  10  10        0.68        3.44      8.36 o 
   1  10  10       33.25       43.88      7.39 o 
   2  10  10        0.32        2.55      3.59 o 
   3  10  10       21.74       29.78      4.90 o 
   4  10  10        1.15       -1.80      2.96 o 
   5  10  10        4.73        7.49      6.34 o 
   0  11  10       46.46       46.23      7.43 o 
   1  11  10        9.44        5.27      3.97 o 
   2  11  10        1.81        2.27      3.37 o 
   3  11  10        1.83        0.67      4.73 o 
   4  11  10        1.58        1.72      2.69 o 
  -3  -5  11       37.46       35.17      7.96 o 
  -2  -5  11       65.70       66.94     10.58 o 
  -1  -5  11       43.95       39.98      8.17 o 
   0  -5  11      101.43       98.77     12.14 o 
   1  -5  11       21.56       10.10      4.64 o 
   2  -5  11       87.95      112.43     12.59 o 
   3  -5  11        0.03        2.44      3.27 o 
  -4  -4  11       11.34        8.81      4.87 o 
  -3  -4  11        1.65        0.57      3.19 o 
  -2  -4  11      183.75      210.06     17.84 o 
  -1  -4  11       95.26       94.49      9.59 o 
   0  -4  11      132.81      140.73     13.84 o 
   1  -4  11       82.46       96.79     11.47 o 
   2  -4  11       12.05        4.86      3.24 o 
   3  -4  11       97.78       97.95     17.38 o 
   4  -4  11       46.09       60.40     10.21 o 
  -4  -3  11       19.73        9.03      4.61 o 
  -3  -3  11      164.03      162.70     26.17 o 
  -2  -3  11        2.96       -1.46      3.47 o 
  -1  -3  11        8.81        9.29      4.54 o 
   0  -3  11      220.94      246.39     25.05 o 
   1  -3  11       30.64       26.15      6.11 o 
   2  -3  11      180.41      173.34     14.65 o 
   3  -3  11       60.48       59.93      8.65 o 
   4  -3  11       44.24       51.68      6.65 o 
   5  -3  11        4.75        0.84      9.96 o 
  -5  -2  11       80.99       82.02     16.45 o 
  -4  -2  11      309.88      380.89     23.96 o 
  -3  -2  11      175.62      189.19     16.28 o 
  -2  -2  11       13.87        3.49      5.08 o 
  -1  -2  11       88.14       78.74     10.06 o 
   0  -2  11        7.42        7.49      4.04 o 
   1  -2  11       84.22       71.46      9.44 o 
   2  -2  11       28.67       27.01     15.26 o 
   3  -2  11      133.38      133.76     19.88 o 
   4  -2  11      187.58      184.82     20.40 o 
   5  -2  11      303.41      391.00     23.93 o 
   6  -2  11        3.57       -0.72      7.39 o 
  -5  -1  11        4.91       14.76      7.56 o 
  -4  -1  11       52.15       58.00      9.51 o 
  -3  -1  11      100.88      104.10     11.97 o 
  -2  -1  11      384.38      353.56     20.96 o 
  -1  -1  11       23.97       18.76      5.12 o 
   0  -1  11      122.04      100.15     10.67 o 
   1  -1  11      386.72      400.31     21.35 o 
   2  -1  11       14.34       10.26      6.10 o 
   3  -1  11       40.84       46.93      7.41 o 
   4  -1  11       80.41       77.60      9.24 o 
   5  -1  11       75.00       74.00      7.62 o 
   6  -1  11      128.54      121.43     13.52 o 
  -5   0  11      184.06      202.42     17.61 o 
  -4   0  11       29.59       31.97      8.74 o 
  -3   0  11        8.44        7.35      3.72 o 
  -2   0  11      405.55      351.33     20.58 o 
  -1   0  11      196.18      195.39     21.92 o 
   0   0  11        5.41       14.05      4.59 o 
   1   0  11        1.26        4.15      2.12 o 
   2   0  11       57.04       54.05      7.80 o 
   3   0  11        5.32        2.62      2.85 o 
   4   0  11        0.60        0.69      2.31 o 
   5   0  11       37.46       37.55      5.29 o 
   6   0  11        3.29        6.73      3.22 o 
  -6   1  11       12.23        0.70      3.05 o 
  -5   1  11       27.77       46.84      8.72 o 
  -4   1  11       84.10       86.14     10.90 o 
  -3   1  11       10.96        5.83      9.72 o 
  -2   1  11       10.29        2.82      3.21 o 
  -1   1  11        2.00        0.05      2.65 o 
   0   1  11        1.24        1.12      2.05 o 
   1   1  11      261.67      262.96     16.03 o 
   2   1  11      338.62      346.82     18.99 o 
   3   1  11      198.75      183.48     13.66 o 
   4   1  11       12.53       13.25      4.10 o 
   5   1  11       47.22       43.96      5.81 o 
   6   1  11      158.86      185.03     10.16 o 
   7   1  11        1.78        3.07      2.31 o 
  -6   2  11       16.93       24.35      6.66 o 
  -5   2  11       32.35       29.26      6.91 o 
  -4   2  11       72.75       70.91     10.37 o 
  -3   2  11        3.80        3.45      2.97 o 
  -2   2  11      115.95      114.03     11.43 o 
  -1   2  11        7.70        8.69      3.61 o 
   0   2  11      119.66      115.23     10.55 o 
   1   2  11       37.00       29.66      5.28 o 
   2   2  11      253.44      262.84     14.64 o 
   3   2  11      239.88      239.73     15.57 o 
   4   2  11       37.95       47.51      7.41 o 
   5   2  11      151.30      144.83     10.30 o 
   6   2  11       26.19       19.43      3.65 o 
   7   2  11        0.50        4.23      2.27 o 
  -5   3  11        2.08       -3.42      3.42 o 
  -4   3  11       70.31       72.18     10.10 o 
  -3   3  11       57.38       59.83      8.76 o 
  -2   3  11       15.99       20.85      5.20 o 
  -1   3  11      503.30      497.79     22.24 o 
   0   3  11      130.57      138.24     11.33 o 
   1   3  11       32.15       36.08      5.76 o 
   2   3  11       12.48       18.44      4.67 o 
   3   3  11       60.24       51.19      5.40 o 
   4   3  11       33.01       30.03      4.06 o 
   5   3  11        5.36        2.49      2.23 o 
   6   3  11       40.48       39.40      4.74 o 
   7   3  11       39.06       56.01      6.13 o 
  -5   4  11      156.58      157.79     18.80 o 
  -4   4  11        1.35       -0.77      3.52 o 
  -3   4  11       82.64       82.80      6.26 o 
  -2   4  11      173.09      192.54      9.10 o 
  -1   4  11       37.06       31.42      4.05 o 
   0   4  11       28.28       20.67      2.78 o 
   1   4  11      450.87      446.39     14.35 o 
   2   4  11      418.65      432.15     15.18 o 
   3   4  11       24.12       19.18      3.21 o 
   4   4  11       63.18       60.68      5.18 o 
   5   4  11      169.08      169.08     14.34 o 
   6   4  11       22.49       27.13      5.02 o 
   7   4  11        0.18       -0.31      2.70 o 
  -5   5  11        4.33       -1.92      2.30 o 
  -4   5  11       61.03       65.07      7.32 o 
  -3   5  11       89.48       88.30      6.47 o 
  -2   5  11       37.33       34.60      4.14 o 
  -1   5  11      165.64      175.12      8.48 o 
   0   5  11        0.39        0.71      1.65 o 
   1   5  11      422.71      443.08     13.59 o 
   2   5  11       11.23       10.54      2.63 o 
   3   5  11      340.97      329.12     11.49 o 
   4   5  11        7.84        3.69      2.83 o 
   5   5  11        0.96       -0.45      6.50 o 
   6   5  11      209.02      204.66     10.88 o 
   7   5  11      112.34      112.98     10.13 o 
  -5   6  11        6.10       -3.90      5.38 o 
  -4   6  11      187.60      185.98     12.31 o 
  -3   6  11        6.28        8.86      3.00 o 
  -2   6  11       11.00        7.39      2.12 o 
  -1   6  11      132.61      141.07      7.90 o 
   0   6  11      229.71      230.74      7.39 o 
   1   6  11     1504.40     1579.70     28.55 o 
   2   6  11        1.03        0.50      1.14 o 
   3   6  11       17.21       23.68      9.61 o 
   4   6  11      109.41      115.47     15.15 o 
   5   6  11      130.54      130.39     12.69 o 
   6   6  11       33.41       38.53      5.86 o 
   7   6  11        3.03        6.34      3.85 o 
  -4   7  11        0.04        0.24      2.56 o 
  -3   7  11       72.53       79.07      7.87 o 
  -2   7  11      120.75      118.05      7.54 o 
  -1   7  11        0.68        3.17      1.82 o 
   0   7  11        0.02        1.21      1.64 o 
   1   7  11      132.51      134.46      9.35 o 
   2   7  11      209.98      192.80     14.89 o 
   3   7  11      117.17      120.45     12.09 o 
   4   7  11       20.38       25.20      6.13 o 
   5   7  11      134.93      116.94      8.15 o 
   6   7  11       88.96      106.59     12.62 o 
   7   7  11       20.99       16.06     12.86 o 
  -3   8  11      116.70      119.07     13.02 o 
  -2   8  11        8.71       11.90      4.44 o 
  -1   8  11       55.40       53.18      6.07 o 
   0   8  11      445.92      422.34     16.74 o 
   1   8  11       81.27       77.17      9.75 o 
   2   8  11       26.04       25.20      4.23 o 
   3   8  11       46.68       44.51      5.72 o 
   4   8  11       94.49      106.26      9.30 o 
   5   8  11      120.34      114.32     12.92 o 
   6   8  11       61.47       53.62      9.24 o 
  -2   9  11        9.66        7.07      3.69 o 
  -1   9  11       39.65       44.28      5.74 o 
   0   9  11       14.45       13.33      4.63 o 
   1   9  11       75.40       74.27      9.72 o 
   2   9  11       93.04       93.80     11.15 o 
   3   9  11       42.18       50.77      7.58 o 
   4   9  11       40.78       33.58      5.46 o 
   5   9  11        0.26       -0.47      2.73 o 
  -1  10  11        1.20        2.79      2.95 o 
   0  10  11       34.92       33.15      6.37 o 
   1  10  11       16.88       19.90      5.51 o 
   2  10  11       16.89       30.35      6.66 o 
   3  10  11       10.61       14.00     10.38 o 
   4  10  11      109.07      124.05     13.94 o 
   1  11  11        1.15        9.31      5.58 o 
   2  11  11       80.16       74.94     10.31 o 
  -2  -4  12       23.62       32.63      7.54 o 
  -1  -4  12        0.06       -1.20      2.72 o 
   0  -4  12       42.58       50.90      8.63 o 
   1  -4  12       37.00       31.84      7.29 o 
   2  -4  12      344.90      417.62     24.46 o 
  -3  -3  12        0.01        7.16      4.65 o 
  -2  -3  12       12.40       12.81      5.07 o 
  -1  -3  12      161.21      171.68     15.86 o 
   0  -3  12       69.97       65.13      7.94 o 
   1  -3  12       54.12       51.51     15.04 o 
   2  -3  12      228.29      255.98     18.68 o 
   3  -3  12       45.24       47.03      8.11 o 
   4  -3  12       91.91       93.76     12.51 o 
  -4  -2  12       72.11       82.43     16.43 o 
  -3  -2  12       59.55       63.37     10.02 o 
  -2  -2  12      118.03      105.89     12.43 o 
  -1  -2  12        8.49       12.69      4.71 o 
   0  -2  12       64.48       65.18     10.42 o 
   1  -2  12       82.55       72.14     10.09 o 
   2  -2  12      136.56      137.53     13.53 o 
   3  -2  12       46.93       57.33     13.24 o 
   4  -2  12       72.30       71.77      9.43 o 
   5  -2  12        0.98        4.09      4.52 o 
  -4  -1  12       95.47      116.62     13.78 o 
  -3  -1  12        0.97       -4.95      4.95 o 
  -2  -1  12       72.01       88.59     11.34 o 
  -1  -1  12      213.40      206.76     16.38 o 
   0  -1  12       82.47       68.62     12.65 o 
   1  -1  12        0.54       -2.97      2.97 o 
   2  -1  12       53.49       46.81      8.04 o 
   3  -1  12       28.77       27.00      5.86 o 
   4  -1  12      101.02      119.39     12.02 o 
   5  -1  12        0.17       -3.07      3.57 o 
  -5   0  12      145.21      194.79     18.05 o 
  -4   0  12      157.63      179.48     17.91 o 
  -3   0  12       37.37       25.99      6.61 o 
  -2   0  12       58.16       64.96      9.53 o 
  -1   0  12        4.82        2.89      2.84 o 
   0   0  12       16.15       18.49      5.21 o 
   1   0  12       58.43       64.23      8.47 o 
   2   0  12      153.60      155.22     13.76 o 
   3   0  12       10.95       17.67      6.21 o 
   4   0  12      161.25      202.20     15.29 o 
   5   0  12        0.06       -2.18      2.43 o 
   6   0  12       96.06      109.50     10.79 o 
  -5   1  12      122.59      153.52     15.90 o 
  -4   1  12       85.79      102.96     12.56 o 
  -3   1  12        0.07        0.98      3.52 o 
  -2   1  12       26.33       30.71      6.58 o 
  -1   1  12       36.45       28.72      6.37 o 
   0   1  12      180.04      172.58     13.83 o 
   1   1  12      100.72       77.53      9.14 o 
   2   1  12       19.63       13.98      4.28 o 
   3   1  12      313.29      327.37     19.31 o 
   4   1  12      163.28      169.85     13.92 o 
   5   1  12      264.44      313.11     17.10 o 
   6   1  12       19.04       16.99      7.99 o 
  -5   2  12       20.20       30.13     13.69 o 
  -4   2  12       22.62       16.74      5.59 o 
  -3   2  12      304.81      294.80     20.04 o 
  -2   2  12      370.41      352.08     21.00 o 
  -1   2  12       80.58       74.50     13.07 o 
   0   2  12      114.15      120.06     11.37 o 
   1   2  12      213.96      209.98     15.86 o 
   2   2  12       80.04       60.14      7.60 o 
   3   2  12        1.64        1.16      2.58 o 
   4   2  12        3.91        3.00      2.19 o 
   5   2  12       20.76       21.30      4.40 o 
   6   2  12       70.69       65.52      6.55 o 
  -5   3  12      126.76      128.45     13.98 o 
  -4   3  12        0.83       -1.75      2.82 o 
  -3   3  12        0.46        0.72      2.80 o 
  -2   3  12      184.57      185.06     24.38 o 
  -1   3  12       33.85       43.15      7.17 o 
   0   3  12       88.00       96.04     10.02 o 
   1   3  12       38.63       37.16      6.14 o 
   2   3  12        0.32        2.55      2.14 o 
   3   3  12        1.75        2.47      1.72 o 
   4   3  12        0.67        2.40      2.68 o 
   5   3  12      244.77      280.40     18.38 o 
   6   3  12       16.79       18.71      3.65 o 
  -4   4  12        6.24       11.74      5.21 o 
  -3   4  12        3.73        5.76      2.68 o 
  -2   4  12       44.48       34.86      6.03 o 
  -1   4  12      142.09      142.54     10.20 o 
   0   4  12        4.58        3.13      2.27 o 
   1   4  12      167.99      170.92     10.60 o 
   2   4  12      787.89      816.09     22.22 o 
   3   4  12        5.25        7.25      2.47 o 
   4   4  12       12.34        9.24      4.09 o 
   5   4  12      165.25      171.71     14.56 o 
   6   4  12        6.67        0.57      3.62 o 
  -4   5  12      105.00      113.09     13.03 o 
  -3   5  12       11.23       11.45      4.25 o 
  -2   5  12      202.53      185.88      9.41 o 
  -1   5  12      110.61      121.27      7.31 o 
   0   5  12        5.39        4.42      1.57 o 
   1   5  12       93.83       93.76      8.14 o 
   2   5  12      153.71      163.90      9.60 o 
   3   5  12        8.19        1.87      6.69 o 
   4   5  12      120.78      141.10     13.29 o 
   5   5  12       65.53       66.82      9.23 o 
   6   5  12        0.41        1.05      2.93 o 
  -4   6  12        7.33        2.78      2.70 o 
  -3   6  12        1.90        1.16      3.60 o 
  -2   6  12       62.02       63.91      5.73 o 
  -1   6  12      226.94      226.43     10.97 o 
   0   6  12      158.57      163.31      8.31 o 
   1   6  12       31.80       35.33      3.77 o 
   2   6  12       27.80       23.05      6.24 o 
   3   6  12      106.90      111.37     11.89 o 
   4   6  12        6.68       -0.44      4.42 o 
   5   6  12       43.35       37.81     10.50 o 
   6   6  12       55.63       73.65      7.02 o 
  -3   7  12       15.40       14.35      3.70 o 
  -2   7  12       11.52       10.02      2.99 o 
  -1   7  12        0.44        0.28      1.28 o 
   0   7  12       77.17       71.33      5.67 o 
   1   7  12       18.91       16.10      5.64 o 
   2   7  12      312.08      327.64     20.15 o 
   3   7  12        1.66       -3.19      3.50 o 
   4   7  12       31.13       30.34      6.86 o 
   5   7  12      156.76      176.33     15.64 o 
   6   7  12       15.77       17.24      5.12 o 
  -2   8  12       76.94       86.62     20.53 o 
  -1   8  12       71.46       70.60      7.22 o 
   0   8  12      102.09      110.77      8.91 o 
   1   8  12      207.59      194.56     15.63 o 
   2   8  12       32.46       33.49      7.02 o 
   3   8  12      210.51      213.18     12.76 o 
   4   8  12       66.98       72.70     10.28 o 
   5   8  12       14.60       19.03     11.85 o 
  -1   9  12       30.51       33.93      6.66 o 
   0   9  12      157.99      146.12     10.62 o 
   1   9  12      396.22      402.84     25.55 o 
   2   9  12        1.39        6.15      3.68 o 
   3   9  12        2.39       -0.82      2.39 o 
   4   9  12       12.04       14.31      3.93 o 
   0  10  12        3.92        6.88      2.78 o 
   1  10  12       14.34       21.27      5.76 o 
   2  10  12       32.91       18.24     18.64 o 
   3  10  12       74.98       81.24     11.22 o 
  -1  -3  13       14.22       16.25     15.39 o 
   0  -3  13      120.68      131.65     14.28 o 
   1  -3  13       56.75       48.90      9.08 o 
   2  -3  13      122.13      136.94     14.37 o 
  -2  -2  13       77.69       88.44     11.92 o 
  -1  -2  13       77.21       83.23     14.24 o 
   0  -2  13      114.07      129.98     19.28 o 
   1  -2  13      112.27      140.99     11.66 o 
   2  -2  13       94.80      112.22     12.88 o 
   3  -2  13        4.42        2.71      5.46 o 
  -3  -1  13        1.19       -1.83      9.25 o 
  -2  -1  13       77.49       74.14     10.64 o 
  -1  -1  13        6.25       -0.51      3.10 o 
   0  -1  13        9.43        5.31      3.54 o 
   1  -1  13      189.96      198.68     16.16 o 
   2  -1  13      290.01      318.18     21.04 o 
   3  -1  13       44.84       59.74      9.12 o 
   4  -1  13       80.39       88.34     10.82 o 
  -3   0  13       95.24       90.66     12.23 o 
  -2   0  13      126.52      164.95     15.68 o 
  -1   0  13      127.66       97.71     11.76 o 
   0   0  13      130.12      126.31     16.25 o 
   1   0  13       17.51       25.34      6.02 o 
   2   0  13       23.68       26.39      4.86 o 
   3   0  13       31.68       40.88      9.42 o 
   4   0  13       70.01       65.00     14.51 o 
   5   0  13       65.60       98.79     12.89 o 
  -4   1  13       11.71       17.80      5.44 o 
  -3   1  13       34.05       37.75      8.13 o 
  -2   1  13      183.28      193.13     20.65 o 
  -1   1  13       12.14       12.10      4.72 o 
   0   1  13       27.63       37.30      7.16 o 
   1   1  13      209.84      209.85     15.79 o 
   2   1  13       80.95       75.14      9.22 o 
   3   1  13      112.48      112.74     10.17 o 
   4   1  13       80.81       94.60     13.49 o 
   5   1  13       61.53       85.69     12.26 o 
  -4   2  13       66.50       61.33     16.37 o 
  -3   2  13        5.12       -0.50      3.21 o 
  -2   2  13       32.82       57.35      9.18 o 
  -1   2  13       39.20       38.01      7.34 o 
   0   2  13      115.10      118.52     11.97 o 
   1   2  13       28.58       33.07      6.23 o 
   2   2  13        0.12        0.71      2.36 o 
   3   2  13       48.66       50.59      7.29 o 
   4   2  13        4.32        5.70      4.71 o 
   5   2  13       77.29       76.37      8.39 o 
  -4   3  13       36.20       53.00      9.50 o 
  -3   3  13       55.36       46.23      9.70 o 
  -2   3  13       19.49       19.28      6.45 o 
  -1   3  13       86.78       72.78      9.71 o 
   0   3  13        0.89        0.88      4.80 o 
   1   3  13        0.09       -0.16     10.49 o 
   2   3  13      358.65      376.72     17.34 o 
   3   3  13       61.98       57.31      6.43 o 
   4   3  13      355.44      411.17     23.45 o 
   5   3  13       71.89       62.21      9.19 o 
   6   3  13       18.34       18.42      4.60 o 
  -3   4  13       66.99       72.95     10.34 o 
  -2   4  13       26.88       15.17      3.94 o 
  -1   4  13       97.32       85.29      8.40 o 
   0   4  13      177.81      185.62     11.95 o 
   1   4  13        9.34        7.48      2.83 o 
   2   4  13       40.00       35.98      7.23 o 
   3   4  13       83.54       69.86      9.74 o 
   4   4  13       77.15       86.29     10.86 o 
   5   4  13      100.99      120.60     19.27 o 
   6   4  13       10.29        9.54      3.50 o 
  -3   5  13      279.53      315.13     23.89 o 
  -2   5  13       62.49       60.72      7.06 o 
  -1   5  13       35.53       30.18      5.05 o 
   0   5  13        4.94        6.69      3.81 o 
   1   5  13       35.93       33.12      4.98 o 
   2   5  13      112.99      118.72     12.66 o 
   3   5  13       46.48       51.36      8.96 o 
   4   5  13       29.88       29.42      6.76 o 
   5   5  13       20.79       23.39      6.29 o 
  -3   6  13       14.95        8.56      4.07 o 
  -2   6  13        1.81        2.12      6.99 o 
  -1   6  13       67.91       82.33      8.06 o 
   0   6  13       27.87       20.50      4.07 o 
   1   6  13      313.24      325.04     23.53 o 
   2   6  13       28.18       30.36      6.81 o 
   3   6  13       40.73       37.03      9.08 o 
   4   6  13       72.85       88.35     11.31 o 
   5   6  13       55.88       61.40      9.64 o 
  -2   7  13        3.29        6.87      4.85 o 
  -1   7  13       43.91       48.25      6.06 o 
   0   7  13       10.19        3.82      3.58 o 
   1   7  13      348.43      388.68     41.16 o 
   2   7  13      152.79      163.61     24.71 o 
   3   7  13       25.97       18.24      5.62 o 
   4   7  13        0.21        0.39     10.23 o 
   5   7  13       11.39       12.85      5.15 o 
  -1   8  13       26.02       26.61      9.84 o 
   0   8  13        2.92       -3.16      3.16 o 
   1   8  13        6.47        9.03      4.40 o 
   2   8  13        1.38        7.54      3.94 o 
   3   8  13       12.24        6.74      4.14 o 
   4   8  13       14.24       17.77      5.64 o 
   0   9  13       93.87       95.65     13.76 o 
   1   9  13       80.73       69.30     15.05 o 
   2   9  13       50.26       44.93      8.52 o 
   3   9  13       77.27      102.41     12.53 o 
  -1  -1  14       79.16       78.84     11.43 o 
   0  -1  14      103.29       98.05     12.50 o 
   1  -1  14      131.06      127.68     13.66 o 
   2  -1  14       52.76       59.80      7.74 o 
  -2   0  14       86.69       94.90     12.39 o 
  -1   0  14       32.10       37.16      7.80 o 
   0   0  14       15.90       18.60      5.85 o 
   1   0  14       59.53       55.49      8.79 o 
   2   0  14       60.96       70.18      9.71 o 
   3   0  14      130.40      125.83     10.69 o 
  -2   1  14       38.43       47.23      8.94 o 
  -1   1  14        9.57        1.95      3.51 o 
   0   1  14      186.59      186.27     15.97 o 
   1   1  14      144.17      161.82     28.23 o 
   2   1  14        0.11       -1.60      2.90 o 
   3   1  14       27.93       21.62      5.08 o 
   4   1  14       99.37      112.87     18.69 o 
  -2   2  14       68.80       60.30      9.80 o 
  -1   2  14       92.01       87.22     11.19 o 
   0   2  14        2.51       -4.10      4.10 o 
   1   2  14      145.63      144.98     13.45 o 
   2   2  14      181.81      180.82     14.43 o 
   3   2  14       27.32       24.05      7.79 o 
   4   2  14      119.25      127.37     13.70 o 
  -2   3  14      109.78      132.34     13.91 o 
  -1   3  14       47.12       51.71      8.36 o 
   0   3  14      145.18      152.48     13.87 o 
   1   3  14       13.32       16.70      4.56 o 
   2   3  14       25.32       18.81      4.10 o 
   3   3  14       51.59       49.39      8.65 o 
   4   3  14        4.90       -2.09      2.89 o 
  -2   4  14       71.44       65.01      7.65 o 
  -1   4  14      104.15      110.78      9.97 o 
   0   4  14       59.39       69.76      7.92 o 
   1   4  14       47.97       52.08      6.63 o 
   2   4  14      129.08      146.82     14.83 o 
   3   4  14        2.67        7.03      3.99 o 
   4   4  14        7.78        0.34      3.47 o 
  -2   5  14       42.50       35.40      7.89 o 
  -1   5  14       32.94       36.56      5.79 o 
   0   5  14        7.62        7.57      3.82 o 
   1   5  14      303.22      351.54     22.52 o 
   2   5  14        1.72        1.51      4.65 o 
   3   5  14        2.79        5.20      4.05 o 
   4   5  14       27.05       15.05      5.21 o 
  -1   6  14       36.37       30.11      5.15 o 
   0   6  14       34.09       33.49      7.46 o 
   1   6  14       22.68       28.07      6.73 o 
   2   6  14      117.37      114.02     13.18 o 
   3   6  14      224.39      258.85     19.70 o 
   4   6  14       74.13       71.71     10.57 o 
  -1   7  14       35.69       44.60      9.61 o 
   0   7  14       83.41       81.87     13.53 o 
   1   7  14       68.97       79.46     11.00 o 
   2   7  14        2.41       -3.60      3.60 o 
   3   7  14        1.02        3.62     10.32 o 
   1   8  14       36.87       33.09      7.66 o 
   2   8  14       88.53       92.78     11.93 o 
   0   2  15      129.93      115.76     12.98 o 
   1   2  15       63.30       72.55     10.02 o 
   2   2  15       53.00       65.19     14.55 o 
   0   3  15        0.00        1.01      4.40 o 
   1   3  15        0.55       -3.08      3.08 o 
   2   3  15      163.16      170.41     16.61 o 
   0   4  15       56.34       59.39      7.60 o 
   1   4  15      266.56      279.27     20.87 o 
   2   4  15        0.40       -4.12      4.12 o 
   1   5  15       66.64       78.41     18.30 o 
   2   5  15       10.52       11.60      6.42 o 
                                                 
